# Supplementary material for: Climate-change-induced range shifts of three allergenic ragweeds (Ambrosia L.) in Europe and their potential impact on human health
Source: PeerJ. 2017 Mar 16;5:e3104. doi: 10.7717/peerj.3104 (PMC5357339; doi:10.7717/peerj.3104)
Supplement: Data S2 [file peerj-05-3104-s008.xlsx]

## Sheet: Native_climate_At
wbal_north	tmin_north	ddeg5_nort
752.154	-29.4703	16414
511.344	-34.6705	19912
511.344	-34.6705	19912
486.827	-34.9306	19775
1113.87	-29.8327	14184
548.202	-36.9176	17751
362.681	-29.5652	21011
499.855	-35.416	19316
500.154	-35.3833	19127
487.709	-34.6169	20200
-1170.36	2.95464	61122
-1170.36	2.95464	61122
-744.46	-9.28191	52495
-744.46	-9.28191	52495
-692.593	-6.69184	51500
-594.017	-7.27748	49374
-594.017	-7.27748	49374
-594.017	-7.27748	49374
-511.883	-14.0827	37098
-361.388	-13.3591	34724
-684.728	-9.27635	45563
-684.728	-9.27635	45563
-684.728	-9.27635	45563
-684.728	-9.27635	45563
-684.728	-9.27635	45563
-684.728	-9.27635	45563
-480.512	-13.2014	37248
-480.512	-13.2014	37248
-480.512	-13.2014	37248
-589.631	-10.5833	41226
232.385	-7.4205	54980
356.812	-6.27866	56597
318.314	-7.16935	55058
371.036	-6.0142	56439
415.75	-6.79414	55158
368.978	-5.80851	56367
381.538	-7.48298	54698
434.104	-7.5597	54473
386.189	-7.02979	55092
407.685	-7.36061	54892
419.083	-7.01991	55240
-580.992	-12.0989	40285
350.567	-22.631	30569
-685.87	-0.703308	66602
333.397	-8.22034	53855
422.098	-7.49007	54656
436.888	-8.46629	53506
389.272	-7.89122	54577
376.063	-7.91827	54530
227.217	-7.73752	55232
228.016	-8.03714	54308
-631.191	-3.44833	63563
326.875	-8.62739	53529
333.937	-7.62461	54481
339.365	-7.5564	54586
339.365	-7.5564	54586
426.507	-23.3284	28119
370.866	-8.11115	54409
376.909	-8.20949	54169
515.883	-24.6004	27969
376.272	-8.35917	54101
431.623	-7.85256	53204
441.755	-22.8408	28647
581.363	-25.7928	23807
332.334	-10.798	50123
371.505	-10.1129	51073
274.177	-17.6426	36445
483.575	-8.96506	52342
482.345	-23.4706	25692
404.573	-8.51792	53482
388.546	-9.44023	52326
310.592	-11.9824	48248
397.986	-8.42684	53596
428.653	-8.15549	52556
107.376	-3.47544	57658
378.921	-8.51538	53817
416.615	-9.68439	51877
290.855	-21.5646	32396
290.855	-21.5646	32396
290.855	-21.5646	32396
290.855	-21.5646	32396
290.855	-21.5646	32396
290.855	-21.5646	32396
290.855	-21.5646	32396
290.855	-21.5646	32396
290.855	-21.5646	32396
290.855	-21.5646	32396
290.855	-21.5646	32396
290.855	-21.5646	32396
290.855	-21.5646	32396
290.855	-21.5646	32396
290.855	-21.5646	32396
290.855	-21.5646	32396
290.855	-21.5646	32396
290.855	-21.5646	32396
290.855	-21.5646	32396
290.855	-21.5646	32396
290.855	-21.5646	32396
290.855	-21.5646	32396
290.855	-21.5646	32396
290.855	-21.5646	32396
290.855	-21.5646	32396
290.855	-21.5646	32396
290.855	-21.5646	32396
290.855	-21.5646	32396
290.855	-21.5646	32396
290.855	-21.5646	32396
290.855	-21.5646	32396
290.855	-21.5646	32396
290.855	-21.5646	32396
290.855	-21.5646	32396
286.906	-12.514	47780
493.883	-26.3965	23882
289.003	-11.781	48225
273.892	-12.3442	47898
344.707	-12.4867	46997
342.647	-12.5158	47006
-42.9158	-7.15402	55529
276.174	-13.6975	45819
263.859	-12.6972	47517
295.799	-13.1419	47221
229.3	-20.2528	33640
296.992	-12.9685	47508
450.559	-23.7644	28489
-675.348	-3.79501	46952
320.384	-9.26495	52582
314.424	-13.2971	46581
549.398	-24.9792	26931
304.017	-13.1758	46826
313.535	-14.44	45901
449.857	-23.1069	27863
315.121	-14.382	45516
352.074	-15.2711	44545
279.26	-18.0746	36084
496.344	-27.3231	24847
315.146	-13.0879	47513
258.156	-19.4193	34630
102.928	-4.52915	57044
237.7	-11.7607	48788
256.607	-9.05044	51486
185.33	-11.4281	49647
275.361	-17.8583	36451
576.119	-25.4052	24114
345.243	-14.545	45293
512.47	-24.0966	28113
517.779	-26.6374	24577
500.984	-26.8898	24832
517.779	-26.6374	24577
250.421	-9.20708	52600
244.322	-19.7545	34287
568.415	-29.2435	21757
626.802	-25.5941	23648
629.051	-25.8189	23484
404.225	-16.0611	42571
561.302	-25.5194	24472
561.302	-25.5194	24472
300.064	-11.9962	47227
312.874	-10.246	51289
337.103	-15.8506	43573
-808.764	-1.11677	67431
526.216	-29.0818	22374
411.673	-14.5152	43785
289.637	-15.1383	44121
403.683	-16.6954	41862
199.614	-13.6136	43517
281.714	-8.58302	51939
238.229	-21.1867	32157
238.229	-21.1867	32157
239.23	-21.4735	32018
436.029	-23.1404	29121
336.604	-15.6861	43405
351.532	-16.6392	42557
255.363	-21.4459	32915
255.363	-21.4459	32915
255.363	-21.4459	32915
255.363	-21.4459	32915
255.363	-21.4459	32915
255.363	-21.4459	32915
255.363	-21.4459	32915
255.363	-21.4459	32915
255.363	-21.4459	32915
207.682	-21.0552	33437
255.363	-21.4459	32915
255.363	-21.4459	32915
255.363	-21.4459	32915
255.363	-21.4459	32915
255.363	-21.4459	32915
255.363	-21.4459	32915
255.363	-21.4459	32915
255.363	-21.4459	32915
255.363	-21.4459	32915
255.363	-21.4459	32915
255.363	-21.4459	32915
636.267	-30.2479	19789
345.245	-13.2933	45754
365.655	-16.9314	41958
517.516	-27.2791	24303
500.199	-27.0053	24786
500.199	-27.0053	24786
500.199	-27.0053	24786
335.631	-17.526	41054
572.836	-27.7845	23117
284.609	-14.4989	44821
324.822	-16.4587	42281
503.224	-28.2823	23521
412.215	-7.91114	52741
279.788	-12.0459	48391
223.433	-13.5536	45724
316.566	-14.1713	45422
263.284	-19.8185	33997
342.608	-13.4927	45427
261.347	-19.3683	34631
294.777	-22.5158	30816
294.777	-22.5158	30816
423.667	-8.40134	52946
151.925	-13.5115	46033
296.848	-15.6824	43348
241.988	-20.9307	32407
472.115	-25.0634	25246
472.115	-25.0634	25246
539.702	-25.6994	24476
267.397	-14.6454	44863
290.087	-15.3703	43624
353.326	-13.5257	45301
353.945	-13.6141	45198
287.22	-18.1757	40427
264.151	-10.971	50181
344.148	-17.462	41224
332.292	-18.2819	40270
299.701	-17.0874	42089
539.136	-26.9014	23625
539.136	-26.9014	23625
434.065	-8.94917	52646
247.607	-14.2544	45036
421.192	-15.0472	43318
277.257	-18.4378	40107
150.685	-12.0723	48393
284.328	-18.2884	39758
-89.8204	-10.062	52600
470.853	-9.467	51682
647.662	-31.1321	19977
161.29	-8.12169	52505
348.677	-12.4259	47095
383.383	-14.2745	43936
407.785	-23.0665	30180
584.498	-31.6233	19593
297.153	-11.0627	49901
519.87	-24.4026	27665
438.499	-9.15376	52148
311.87	-14.9487	44175
248.942	-17.0241	36755
537.501	-16.2817	21677
294.707	-7.08043	53926
144.208	-13.017	46733
267.132	-14.6545	44716
385.744	-10.6388	48698
222.145	-8.88261	51233
313.563	-15.1751	44093
293.411	-16.6577	42449
506.31	-24.2605	28625
496.344	-27.3231	24847
494.793	-27.7891	24263
494.793	-27.7891	24263
496.344	-27.3231	24847
523.77	-27.6735	24190
555.309	-26.7728	23837
555.309	-26.7728	23837
191.236	-12.6268	47408
315.268	-19.6437	38376
272.252	-19.197	34503
205.926	-13.2275	44293
341.447	-19.4379	38145
471.274	-9.0509	51703
406.859	-9.95573	50727
124.923	-12.7062	47542
376.421	-11.698	47269
371.982	-8.39268	52112
217.917	-14.1631	44862
428.09	-16.7316	41400
323.054	-18.1053	40300
305.899	-16.7455	37131
335.246	-18.6959	34385
450.3	-23.9612	28991
592.052	-34.3485	16846
163.197	-14.3467	44517
312.723	-15.7977	42908
325.717	-19.3037	38772
277.57	-21.1335	31904
358.183	-13.0428	46225
358.896	-12.8958	46327
-160.021	-9.27617	54085
248.986	-10.2609	50908
286.476	-19.0602	34445
289.579	-9.00891	51020
289.579	-9.00891	51020
348.9	-11.4076	48033
-264.212	-7.76215	56666
-14.1567	-10.6523	51089
121.911	-11.9331	48596
460.602	-16.2066	40872
413.411	-23.3166	29915
-169.868	-8.25325	56610
213.032	-13.8279	42982
354.251	-20.7766	37841
348.609	-20.4112	37627
286.247	-19.8889	32994
607.64	-27.4021	22870
279.091	-17.2696	41147
429.664	-15.1669	42912
364.005	-19.9534	37831
373.494	-20.5139	37425
397.792	-20.4314	36836
168.592	-11.1764	49777
358.087	-11.5671	48019
181.713	-13.2146	46287
294.464	-20.7267	32068
287.462	-19.0479	34517
283.855	-20.3912	31913
376.328	-21.3056	36776
522.899	-25.9219	24095
255.507	-13.1161	46502
269.284	-13.154	46513
269.284	-13.154	46513
255.028	-13.2982	46239
269.284	-13.154	46513
469.294	-16.5196	40744
291.348	-20.9665	32086
338.453	-11.934	47918
290.761	-14.7428	44245
12.7463	-12.4692	48210
28.7006	-11.6777	49298
348.103	-18.6915	38662
477.692	-16.9085	40549
246.121	-17.496	40541
357.474	-21.1662	35901
413.757	-20.1602	36424
370.256	-21.6541	34926
269.987	-18.6329	34636
508.987	-26.7181	24609
523.62	-26.4672	24292
508.987	-26.7181	24609
508.987	-26.7181	24609
508.987	-26.7181	24609
373.696	-12.8497	47428
378.337	-14.4247	44353
343.736	-19.2692	38451
329.435	-17.5999	41168
366.706	-21.6802	35953
235.684	-27.9075	22322
434.555	-15.6045	42521
388.461	-16.5423	42150
368.84	-22.81	34325
308.982	-18.8989	34422
391.648	-21.778	35671
276.281	-20.1712	32681
300.117	-22.3527	30954
305.243	-22.2476	31023
300.117	-22.3527	30954
392.012	-14.0323	44131
390.646	-14.0855	44035
270.583	-20.4401	32420
496.412	-17.2954	39637
356.625	-22.3668	34860
511.722	-25.9219	24153
511.722	-25.9219	24153
-439.61	-7.28286	57352
-97.5957	-9.1852	53899
-139.466	-12.8728	49339
199.65	-15.0921	43396
529.831	-26.0409	25338
532.121	-25.4627	24736
532.121	-25.4627	24736
532.121	-25.4627	24736
532.121	-25.4627	24736
532.121	-25.4627	24736
532.121	-25.4627	24736
391.299	-22.207	34921
457.457	-9.48067	51393
460.93	-16.1251	41440
540.951	-26.2176	23766
540.951	-26.2176	23766
415.533	-11.5805	48133
425.955	-13.1196	44995
377.267	-21.8487	35957
546.262	-30.0161	19825
420.68	-24.5194	28038
419.166	-13.8417	44297
360.79	-18.2254	39754
408.49	-18.6183	38815
209.884	-12.2562	45924
343.026	-23.576	33252
-182.271	-10.5148	52535
509.869	-17.8055	38719
643.651	-25.8146	24393
643.651	-25.8146	24393
378.652	-23.1567	33292
319.515	-21.5665	30539
499.19	-25.9548	25900
634.649	-31.7672	18602
469.129	-16.2721	41235
218.792	-13.23	44270
303.222	-19.8151	32961
623.748	-27.1873	22851
507.45	-17.6319	39339
399.923	-11.4694	47824
-217.952	-12.782	50635
357.16	-23.6863	33161
475.478	-10.426	49597
244.021	-21.5355	32758
244.021	-21.5355	32758
244.021	-21.5355	32758
244.021	-21.5355	32758
244.021	-21.5355	32758
227.434	-21.4226	32519
244.021	-21.5355	32758
244.021	-21.5355	32758
244.021	-21.5355	32758
244.021	-21.5355	32758
244.021	-21.5355	32758
244.021	-21.5355	32758
244.021	-21.5355	32758
244.021	-21.5355	32758
244.021	-21.5355	32758
244.021	-21.5355	32758
523.766	-17.6315	38567
483.617	-26.1097	25777
626.774	-25.9865	24832
425.091	-12.2767	46622
493.135	-17.0833	39910
165.045	-24.5683	33208
176.119	-24.9046	32712
228.447	-17.587	36184
322.189	-24.9454	31778
513.819	-24.9253	27169
491.118	-24.2257	28262
605.828	-26.3069	23672
304.19	-19.9734	32438
584.157	-25.9516	25821
366.094	-13.5197	45207
290.588	-16.438	42201
310.371	-19.107	39002
250.774	-19.0307	34330
278.211	-20.4695	32176
346.339	-23.8229	33086
660.892	-28.8107	20862
615.729	-27.9462	22046
382.468	-22.4359	34173
619.675	-33.7086	18883
463.148	-15.9774	41553
313.636	-16.0889	38260
366.064	-22.9699	33833
363.888	-25.0674	31528
447.913	-26.9691	23978
282.536	-19.248	33973
300.195	-25.3988	31342
321.393	-24.8808	31827
370.843	-24.6123	32069
475.362	-24.1036	28148
230.257	-24.5956	32380
350.192	-24.7612	31987
385.645	-12.4885	46924
278.347	-16.7953	37184
309.677	-19.7191	32987
358.837	-23.0747	33545
275.893	-24.2131	32610
390.608	-24.2204	32398
435.045	-23.965	32127
-463.362	-7.97578	56706
444.416	-14.0015	43912
531.259	-18.549	37493
310.252	-21.0585	31792
499.567	-17.4311	39434
323.611	-22.9661	30074
323.611	-22.9661	30074
429.882	-25.6173	26285
418.488	-14.4192	43733
335.526	-23.9061	32824
399.607	-11.5518	47936
272.044	-19.4997	33477
316.953	-23.679	33119
298.389	-21.839	31069
298.389	-21.839	31069
298.389	-21.839	31069
298.389	-21.839	31069
298.389	-21.839	31069
298.389	-21.839	31069
291.528	-21.7368	31160
256.955	-30.0268	27490
360.756	-20.7629	35439
392.284	-21.6714	34174
435.473	-21.3823	34334
331.049	-25.3864	31374
370.592	-24.0178	30457
398.803	-24.4191	31890
382.498	-22.858	32385
184.599	-25.4574	32011
362.334	-25.4702	31257
-26.8803	-12.4765	48688
289.437	-17.3541	36311
393.085	-12.5614	46129
298.655	-16.5729	37271
417.755	-22.1651	34612
384.033	-21.9336	34709
320.254	-26.4666	30565
199.406	-24.0515	33126
230.988	-24.9037	32103
262.718	-28.4647	28930
367.887	-21.3961	35658
364.736	-21.6786	36300
480.485	-21.6367	33467
346.421	-23.4976	33315
361.998	-24.4217	28099
291.778	-28.9095	28370
308.984	-22.1907	31022
308.984	-22.1907	31022
205.379	-26.1264	31015
568.568	-27.2887	22971
577.554	-26.0315	23593
-213.61	-12.8653	49922
379.354	-22.6718	32921
376.942	-22.5383	32677
440.005	-21.0815	35609
282.183	-23.1794	33877
273.552	-23.0289	29856
471.472	-14.7753	42964
556.729	-31.169	19770
489.397	-16.9743	39870
436.185	-30.176	21879
424.653	-23.56	32631
396.21	-25.5859	25998
321.122	-11.5283	47343
303.008	-27.5009	27464
368.719	-20.276	36446
344.286	-22.9695	33590
294.457	-20.349	32017
159.687	-24.0655	33837
286.143	-25.272	31480
279.569	-27.4213	30185
348.384	-26.5971	29893
578.745	-31.2079	19990
401.123	-11.9747	46811
45.1238	-14.9155	45088
484.542	-21.1865	34939
354.701	-23.7742	28736
352.848	-25.2427	26471
469.369	-27.8452	21982
190.62	-24.7852	32741
399.727	-25.122	29243
271.914	-18.5223	34886
313.737	-25.8565	30861
242.291	-14.6577	41525
267.474	-29.5462	27889
251.16	-25.5001	31358
146.983	-18.7017	40170
245.689	-28.0095	29261
205.342	-26.8368	30066
-354.019	-9.82347	54162
315.584	-15.8644	41880
515.398	-21.0129	34551
301.179	-18.312	34765
195.886	-24.7868	32488
402.305	-22.6298	34121
337.211	-27.6374	24189
554.387	-27.2108	23913
216.116	-30.2096	21097
181.842	-15.7055	43226
252.676	-28.0895	24933
277.281	-27.8661	24946
502.15	-19.3366	35645
253.257	-28.0136	25056
396.281	-22.3916	34586
253.563	-27.6019	29236
215.845	-27.1291	30080
289.992	-28.1481	28950
248.939	-29.7676	26810
255.016	-28.0786	23790
286.309	-28.4398	21850
290.759	-30.9422	18699
279.412	-25.7613	30992
336.406	-25.8565	30986
294.877	-30.6243	23104
281.601	-30.6917	22324
243.496	-27.6729	23183
237.779	-30.4125	22057
463.331	-21.171	34421
402.36	-22.0868	34976
294.868	-26.1659	30444
294.378	-29.2363	25398
253.52	-30.7227	22231
217.289	-31.3841	21565
268.71	-17.9024	39412
282.973	-17.6015	35934
288.167	-27.6529	28785
391.014	-24.9953	26594
442.068	-27.3757	23339
294.697	-30.4164	23601
-647.016	-4.85583	42705
229.503	-25.5887	31108
226.95	-25.2815	31419
433.091	-23.4828	31209
317.683	-28.5418	28785
308.738	-28.9954	28234
375.839	-26.4431	24885
360.515	-36.8047	16621
117.078	-15.9038	43597
251.511	-17.8358	40032
230.211	-15.0467	41151
295.634	-28.2617	26133
376.202	-36.2657	16161
207.17	-28.2364	24615
224.987	-23.7193	33330
329.817	-23.7925	29043
519	-21.8395	32971
411.479	-35.0093	16071
278.575	-27.6993	30219
218.935	-24.6944	32351
297.182	-28.1096	28761
297.182	-28.1096	28761
237.385	-25.6486	31486
192.343	-28.0198	24718
243.214	-25.477	32006
241.945	-25.2297	32103
243.214	-25.477	32006
331.543	-26.3203	30499
395.403	-25.0782	30783
365.441	-26.6549	24570
565.566	-25.6853	25871
181.628	-19.8771	38234
245.771	-25.4808	31957
275.318	-18.7269	34530
292.423	-28.1322	29106
276.191	-26.4701	30578
483.195	-17.1174	37414
336.047	-20.3094	35424
433.333	-20.1309	35397
217.892	-29.9199	27177
275.886	-29.4025	26446
-179.327	-13.994	47922
298.966	-15.3342	40142
452.887	-20.418	35127
366.315	-23.5019	28927
268.716	-29.1233	28113
398.942	-27.7185	23228
627.727	-18.6855	34874
307.747	-20.2367	32910
214.596	-27.2981	30503
446.353	-27.3573	23341
-47.3984	-15.0285	45433
-47.3984	-15.0285	45433
-47.3984	-15.0285	45433
380.213	-22.5929	32457
300.597	-26.9364	29547
277.391	-26.7032	30142
258.877	-28.74	27387
335.175	-29.282	25127
345.082	-28.338	25310
196.866	-28.2385	23667
393.672	-22.6534	33168
364.682	-25.9094	28646
580.559	-19.7993	35230
285.575	-18.1779	35110
254.752	-23.8783	32733
-287.684	-13.2622	49684
245.508	-27.3535	30542
364.79	-25.7232	30239
301.196	-25.3326	28660
577.05	-30.9688	19712
229.214	-18.876	38870
234.159	-25.6931	31850
273.71	-25.6486	31371
341.397	-23.9429	28686
-703.574	-6.61626	60694
164.098	-24.0382	33897
176.437	-23.954	33805
164.098	-24.0382	33897
233.934	-23.5931	33547
250.727	-27.1166	30466
346.833	-26.5954	30244
312.64	-31.3865	25633
289.828	-30.3574	25718
341.361	-27.1013	28477
282.737	-30.8896	26609
509.208	-17.4671	38940
260.313	-17.712	35737
246.89	-23.4065	33475
264.637	-27.868	29928
303.806	-30.8115	26655
260.728	-28.3706	24804
250.364	-14.9022	40962
260.832	-15.3535	40639
592.652	-32.4729	17556
240.428	-25.4659	32015
234.698	-23.7941	33316
346.448	-26.2027	30323
378.432	-26.3539	29879
256.373	-29.5874	27875
316.798	-27.1953	28917
289.298	-27.5827	27277
357.012	-16.5703	40944
338.471	-15.5646	39491
525.344	-21.3272	33532
233.243	-23.5644	33468
212.678	-24.2727	32879
222.177	-24.0328	33034
423.389	-22.7736	32473
351.435	-19.313	36940
279.56	-27.1534	29914
271.977	-28.7277	29114
438.231	-32.6371	18881
395.228	-32.9431	19857
365.826	-21.7358	33398
345.962	-23.5081	32581
269.898	-22.4215	29745
279.936	-26.2851	30590
307.259	-29.5654	25597
335.166	-29.4322	21969
375.862	-17.5886	39111
359.655	-22.0871	29367
252.354	-26.6782	31137
544.106	-20.0337	35328
295.566	-26.6287	29709
295.057	-29.7738	25909
440.495	-19.5283	35844
245.006	-25.1697	31986
249.346	-16.8064	37332
234.732	-28.1403	29694
280.837	-27.7447	29096
320.863	-27.7321	24127
363.647	-27.914	23771
363.647	-27.914	23771
260.232	-27.1654	30441
220.899	-28.3055	29811
297.947	-29.1983	26311
295.792	-28.543	26546
320.134	-29.1321	25369
347.582	-19.8794	36326
274.051	-19.1606	33853
462.022	-24.1929	27332
200.782	-27.5772	29926
239.422	-29.5426	27311
274.733	-28.5787	25110
469.74	-34.7071	14762
550.051	-21.956	32743
259.391	-26.8562	30858
228.451	-27.068	30479
443.984	-27.3319	23135
420.068	-25.1972	29107
308.598	-29.2091	25374
361.062	-28.4678	22340
235.389	-34.7922	22654
340.727	-23.6016	28961
374.237	-32.9167	16044
296.567	-28.6189	24986
350.958	-28.747	22536
251.085	-29.6881	27982
158.304	-17.5783	41409
440.815	-22.8213	31645
247.678	-27.9569	30181
252.787	-30.5511	27777
482.275	-19.9534	35212
383.038	-25.1569	29720
689.348	-26.7212	23687
459.986	-22.8125	31397
293.25	-27.9483	28484
239.01	-29.8275	20977
222.199	-24.5802	32360
335.174	-32.8819	16034
251.062	-30.1052	27355
398.15	-22.6442	33269
277.443	-24.5052	32334
236.133	-27.1176	30786
255.532	-26.1005	31499
-12.9592	-15.8185	44119
212.282	-20.9658	36835
366.154	-25.837	25491
-666.486	-5.39496	43644
-666.486	-5.39496	43644
-666.486	-5.39496	43644
-69.2038	-14.9428	45655
322.16	-20.927	34798
331.415	-24.0111	30548
225.444	-28.7014	29177
249.814	-27.2062	29662
221.855	-26.0172	30847
221.855	-26.0172	30847
300.429	-29.9724	27273
284.127	-30.4546	27076
319.948	-32.3259	23727
91.3834	-19.5212	40031
399.971	-25.4456	28944
277.372	-29.1007	28045
273.997	-28.4457	25781
243.587	-28.5656	22309
314.363	-21.0423	34704
324.682	-21.5251	34013
286.075	-20.19	32179
335.423	-23.9965	28908
250.727	-27.1166	30466
362.611	-26.2671	28724
313.065	-27.6509	27976
388.87	-27.1454	27285
337.335	-20.7154	35108
258.793	-27.6691	29397
471.162	-31.5578	20200
240.65	-16.25	39028
354.966	-23.7209	30633
257.413	-27.0389	30511
341.311	-28.9467	24900
265.483	-34.1211	21661
342.929	-18.8095	38344
434.441	-22.2496	32773
436.376	-23.3504	30761
232.401	-25.9861	31674
499.588	-17.0291	38747
343.529	-14.9257	40624
205.136	-27.947	29775
208.951	-28.1795	29427
298.325	-16.5892	37669
283.562	-23.9349	34125
287.012	-21.108	30301
286.764	-25.1265	32819
283.943	-28.0386	28854
272.415	-18.3114	34899
215.099	-24.4085	32645
282.66	-31.338	25613
272.335	-23.8314	32496
254.752	-23.8783	32733
254.752	-23.8783	32733
254.752	-23.8783	32733
415.401	-23.4816	30943
236.692	-24.8548	33366
301.176	-25.3878	26957
277.887	-29.6074	27462
219.49	-29.9827	22172
-10.8171	-17.0475	42190
255.887	-17.2809	36259
260.005	-34.5823	20479
228.682	-27.4674	29829
287.896	-26.797	30357
192.472	-29.9941	28380
680.292	-26.991	23534
613.281	-27.1222	23630
285.313	-16.1312	38788
389.276	-22.9603	32566
235.66	-26.5936	31568
262.678	-34.4462	21180
239.98	-26.867	29937
311.007	-32.3011	23628
294.753	-35.4763	18466
227.074	-23.9863	33182
249.71	-28.7525	27620
255.919	-18.3703	34982
264.24	-18.4378	34727
319.82	-30.309	25201
225.375	-21.9505	35906
252.626	-20.0341	32639
624.022	-26.6027	23925
210.873	-24.5278	32621
252.587	-25.5243	31431
374.896	-25.6405	29124
285.745	-26.4438	26590
232.639	-29.4068	27985
399.657	-29.0671	25269
285.723	-28.5023	25108
318.579	-28.9823	24713
235.641	-33.9074	19985
194.707	-22.229	36026
251.829	-21.8122	35454
251.829	-21.8122	35454
340.013	-26.7557	28882
501.319	-20.9401	34180
250.07	-24.3731	33707
415.462	-23.8667	30045
427.585	-23.5106	30235
241.331	-25.791	32278
283.694	-28.9427	23387
414.267	-24.2232	30321
237.864	-19.3204	37960
270.037	-23.8825	32263
240.557	-25.1371	31785
340.107	-24.6997	27818
299.255	-28.0844	26053
303.212	-28.9863	24717
493.111	-34.0992	17818
275.982	-20.367	31525
296.77	-24.82	32474
235.74	-24.6394	32405
325.603	-33.377	21908
367.756	-32.0555	23409
197.224	-24.2425	34399
195.446	-24.2348	34280
197.224	-24.2425	34399
195.446	-24.2348	34280
197.224	-24.2425	34399
197.224	-24.2425	34399
215.496	-24.2494	34431
227.031	-25.0098	32286
406.256	-22.9717	29742
312.998	-31.957	24483
518.359	-19.3276	34268
262.557	-25.5957	31325
367.324	-23.7167	30285
322.884	-31.1823	24446
228.283	-33.4131	22213
493.9	-22.5033	31712
306.484	-24.6793	29685
281.012	-28.9318	27844
268.514	-34.1784	21830
310.408	-17.0454	36499
371.259	-22.5557	32226
375.149	-22.5855	32256
214.215	-24.268	34095
253.689	-25.0238	32904
245.07	-25.0238	32887
262.147	-23.392	28564
324.59	-26.5075	25876
447.12	-28.3897	21445
273.426	-32.9996	22948
551.273	-19.6455	34882
240.102	-21.031	36349
338.478	-24.1372	30382
381.696	-23.7953	30371
265.83	-25.9985	27967
342.504	-24.2093	28282
306.469	-28.8119	24830
226.943	-37.8127	20161
381.817	-23.0792	32319
310.284	-36.3668	18316
556.504	-18.5824	34243
339.404	-27.2561	27806
317.027	-28.5284	25392
397.997	-23.1389	31809
262.722	-26.9253	30817
292.653	-28.2049	25418
441.043	-22.4228	32412
248.079	-25.993	30735
244.425	-25.6951	32443
232.888	-29.2042	28733
306.517	-28.2341	25319
389.471	-25.8552	25676
287.502	-33.3464	21575
294.391	-33.4926	21423
287.502	-33.3464	21575
250.058	-32.4496	22965
377.318	-22.4445	32698
388.994	-27.3397	27500
166.301	-27.7125	30587
307.174	-27.8418	26669
332.368	-28.1749	25776
361.034	-28.5596	25134
263.372	-22.3477	34942
287.599	-21.3796	29820
143.318	-27.5062	30994
143.318	-27.5062	30994
249.579	-28.838	27533
373.1	-26.5025	24995
189.751	-36.3836	22796
284.994	-21.0518	35272
248.359	-22.2806	35235
239.695	-24.6111	33298
342.688	-22.7121	29855
317.424	-27.7388	26810
10.7384	-42.0305	18036
294.659	-24.1712	32958
400.989	-22.9376	31003
386.479	-22.991	31287
314.3	-28.9148	24259
607.438	-18.0302	34992
506.105	-19.9158	35441
298.099	-18.8805	33566
263.049	-23.2966	33337
336.466	-22.2966	30116
244.592	-27.9379	29355
373.389	-26.3027	29514
331.48	-27.3691	26792
541.075	-30.3007	20447
287.834	-32.3219	16829
616.765	-18.3265	35351
194.502	-35.8826	23252
279.149	-24.7493	33232
276.628	-22.5188	30235
340.668	-29.2387	23655
346.32	-23.2551	29303
207.493	-24.4666	34077
301.881	-32.9678	22820
419.98	-26.0332	25516
354.251	-27.7266	23252
611.66	-27.3955	22886
481.874	-28.0977	20989
337.715	-29.6215	20665
264.108	-35.0962	20538
4.95212	-40.5715	19516
233.904	-24.1418	35008
297.188	-23.8548	34056
399.698	-22.0286	32286
429.577	-21.8654	31348
127.255	-25.809	31979
216.839	-25.9468	32304
245.904	-28.6053	27903
307.238	-31.4112	24679
292.152	-32.4882	22974
261.601	-33.3521	22532
563.649	-16.8771	37528
335.278	-24.2735	29924
377.012	-27.1354	24009
347.386	-32.7642	22616
222.708	-35.7742	22215
7.86852	-39.7413	20285
7.86852	-39.7413	20285
644.076	-15.9185	36706
403.716	-22.3608	31762
287.082	-27.0874	26570
313.346	-28.5637	24835
317.036	-36.0995	20038
209.376	-24.283	33985
677.796	-30.151	19278
24.1715	-42.4478	17478
557.304	-15.2468	38912
525.089	-20.6671	34027
207.217	-29.6763	22617
200.443	-23.4055	34788
206.827	-23.6591	34663
302.563	-23.5168	33426
331.93	-23.6699	32166
316.308	-27.9909	25358
229.278	-28.7173	24248
189.529	-37.043	21792
228.448	-27.694	30277
308.522	-26.0189	27432
394.037	-23.9367	28275
220.251	-22.2595	35716
-20.7305	-41.0137	18982
287.551	-17.4771	35971
387.174	-22.7403	31640
356.266	-27.8237	25723
306.882	-31.9501	23435
462.435	-27.2001	23239
1035.89	-16.927	16503
50.0848	-19.4952	39615
155.709	-24.9184	33268
150.338	-29.6218	28188
328.775	-27.9775	25917
562.237	-29.823	20500
233.842	-38.2095	19637
322.611	-23.4806	33803
248.674	-23.2561	34822
168.774	-24.5869	33494
219.049	-28.2636	29674
329.008	-25.4982	27132
393.782	-27.7888	22659
593.939	-28.988	21440
59.8515	-40.2741	19952
-172.446	-15.0097	45625
208.494	-28.6505	23561
200.291	-36.1127	22744
243.615	-18.688	38501
419.983	-23.5185	29177
271.321	-25.9851	30981
272.216	-28.9378	23942
-3.40821	-40.0735	19754
274.608	-36.4529	20888
340.383	-19.4835	36329
447.637	-19.3186	34078
195.025	-24.1886	34151
301.069	-28.937	24569
337.118	-27.9864	25815
217.053	-36.1364	22797
254.711	-35.6075	21872
291.306	-35.2121	18044
287.785	-23.3871	34434
239.492	-24.604	33692
239.492	-24.604	33692
239.736	-33.5555	21086
358.953	-16.0325	38447
293.668	-22.0394	34513
297.253	-28.8743	23914
-40.3196	-19.5045	40251
247.591	-23.5122	34740
135.052	-28.7653	29298
212.738	-27.9289	29042
212.738	-27.9289	29042
212.738	-27.9289	29042
314.487	-33.1098	22412
441.161	-22.6767	30837
253.54	-28.6036	27478
263.629	-33.6262	24790
544.418	-16.1165	37322
182.276	-23.3713	34888
230.509	-24.0093	34933
264.321	-23.9044	32597
237.514	-29.6429	27365
728.246	-31.107	17997
65.5964	-18.0087	40623
378.49	-24.9293	28075
335.849	-25.5709	25840
382.564	-26.3091	25501
1.80817	-39.6474	20024
344.105	-21.6167	33670
344.003	-23.1382	31982
363.859	-25.2628	27276
213.38	-37.7044	20642
8.66613	-39.1446	20590
156.49	-24.0908	34038
275.849	-23.8825	32145
322.525	-28.0439	24059
288.583	-23.7085	32895
211.324	-26.7414	31291
307.988	-25.8264	26881
225.265	-28.2425	28493
217.317	-28.3152	28733
332.939	-27.9379	24701
337.663	-32.4365	23178
-214.581	-14.771	45996
-308.553	-16.7144	43594
215.905	-25.6548	32477
359.857	-27.8153	24041
359.233	-28.2948	23109
471.666	-19.1078	33899
217.733	-27.2171	30791
348.52	-24.6987	27898
194.142	-35.3844	23385
-13.7491	-41.6911	18243
318.569	-23.1497	33709
286.561	-33.9613	21306
203.474	-37.0206	21613
36.8008	-39.4613	20935
281.512	-23.246	33138
190.686	-24.0169	34255
258.145	-21.6961	35278
258.145	-21.6961	35278
258.145	-21.6961	35278
258.145	-21.6961	35278
258.145	-21.6961	35278
395.493	-39.248	13866
271.037	-33.9733	24171
272.892	-33.539	23194
167.544	-36.1372	23166
155.751	-22.733	35415
195.492	-23.0841	35148
198.779	-23.0587	35194
203.194	-22.7591	35477
192.949	-24.2658	34073
431.51	-23.7379	28050
175.192	-27.0725	31043
412.475	-27.4856	26468
331.724	-26.7625	26121
304.863	-33.6563	21814
45.7869	-40.8279	19169
624.142	-19.6832	32806
396.455	-22.4098	31957
196.922	-27.8141	30208
140.094	-29.7024	27977
216.492	-24.3247	33827
188.938	-36.6669	22400
182.096	-23.0201	35099
213.905	-24.3429	33802
317.315	-25.6063	26821
223.616	-36.287	22002
-274.465	-10.2055	52050
236.653	-29.7129	27724
118.836	-36.8923	22781
451.582	-21.1969	32289
93.0795	-27.5815	30964
247.862	-29.7892	27843
343.602	-29.1984	23304
41.3743	-38.5399	21057
116.711	-37.513	21830
349.986	-19.9613	35457
436.174	-24.386	27183
314.106	-28.1425	25218
335.668	-27.7868	24977
219.246	-35.7569	22847
449.091	-17.1937	35265
175.359	-24.5946	33555
175.468	-24.5486	33619
181.671	-24.4374	33727
-199.768	-14.8953	46022
-97.4416	-18.0332	41195
498.464	-16.1623	36981
235.562	-32.6516	22296
190.686	-24.0169	34255
220.606	-24.4481	33528
226.858	-25.2762	33017
233.458	-25.0243	33155
224.068	-32.0483	26091
323.321	-29.0535	20225
248.809	-24.3988	32504
78.3324	-25.2424	33101
77.1075	-25.1219	33305
394.788	-27.469	25096
-29.4512	-20.9872	38809
191.775	-24.2672	34007
191.775	-24.2672	34007
239.367	-28.2939	28127
155.408	-23.2922	34869
163.688	-24.1389	34046
161.561	-26.2538	32186
336.812	-24.3339	26433
136.222	-29.3926	28131
222.551	-35.7733	22668
233.064	-33.8387	23039
118.621	-36.1036	23497
323.174	-15.367	40474
334.17	-21.9488	31217
404.554	-27.7139	25599
111.352	-43.6012	15382
305.094	-22.6665	33900
160.204	-24.7065	33342
203.025	-25.2004	32946
351.064	-27.8327	23312
-72.977	-21.4286	37758
298.756	-23.7497	32885
358.6	-27.8456	24810
-81.0159	-18.6315	40384
655.521	-28.6466	21030
689.066	-29.3046	20128
102.408	-30.1051	27943
280.717	-21.934	34735
341.393	-26.997	24609
123.056	-36.7433	22942
230.862	-36.1233	22065
71.1551	-37.0211	21907
201.138	-25.954	32257
201.138	-25.954	32257
188.27	-26.3003	32013
338.073	-27.1635	25732
387.523	-26.9204	24016
57.7794	-37.9855	21006
-10.1164	-21.6077	37782
293.911	-34.262	21120
298.039	-24.1218	26980
517.543	-18.5683	35075
341.788	-25.1953	27679
390.245	-20.4563	32146
178.447	-26.6739	31578
168.578	-35.4063	23410
366.714	-22.6335	31961
271.549	-20.7843	31190
288.972	-23.1785	27779
385.866	-25.3375	25885
355.124	-22.7779	32001
352.228	-23.0616	31799
140.419	-25.2534	32552
147.17	-25.148	32793
423.062	-25.9288	25232
342.275	-22.3115	32741
462.01	-19.9412	33008
281.868	-22.8476	33344
45.8636	-39.8836	20244
269.006	-22.9216	33482
269.006	-22.9216	33482
129.76	-29.9478	27673
463.889	-22.1513	31014
162.085	-26.1186	32185
152.44	-26.2038	32020
477.053	-25.6666	25360
102.755	-32.8294	25154
-245.185	-17.154	42377
551.344	-24.3248	25525
386.435	-26.6416	24295
233.382	-34.6381	23125
212.889	-35.6577	22907
-244.723	-17.6855	41787
-81.803	-19.1589	39933
285.644	-20.3885	35624
504.375	-24.2301	26732
227.332	-36.8604	21277
151.964	-24.972	33049
308.465	-34.111	23381
346.065	-35.8678	16273
-164.574	-18.2097	41053
-78.5185	-21.9494	37630
381.676	-24.942	27152
258.517	-37.2863	19941
7.17535	-39.6857	19461
339.65	-18.9129	33152
294.274	-23.0913	33211
298.133	-23.1724	33196
431.186	-22.2172	31478
508.005	-24.5687	25344
585.929	-27.8869	21717
14.8491	-38.0032	21030
302.746	-18.7409	33813
227.604	-25.0368	33058
375.318	-28.1321	24825
384.042	-27.5529	23006
432.729	-35.6355	14779
267.502	-19.6983	36954
121.169	-25.356	32798
127.787	-25.4474	32675
362.268	-27.498	23161
251.938	-17.4625	40395
148.77	-26.9102	31731
148.77	-26.9102	31731
421.323	-24.2934	26502
585.798	-29.0827	20231
234.44	-35.8247	22416
244.243	-37.5993	20060
306.807	-37.3603	18608
292.396	-21.6453	34553
335.122	-23.3724	31845
160.247	-30.7556	26937
262.913	-30.4749	26673
370.067	-27.1301	23453
81.3577	-30.4142	27462
274.418	-28.9354	20813
238.183	-35.8157	22128
174.958	-41.8846	16736
155.425	-23.8533	34314
135.319	-25.4474	32583
537.059	-24.9283	24893
49.1543	-25.0867	33444
398.094	-27.9612	23578
186.797	-35.4085	23118
300.592	-19.748	35986
234.752	-29.2821	28569
233.084	-35.7878	22367
469.452	-23.1608	29507
165.215	-37.4126	22100
177.355	-38.4473	21295
72.2556	-33.3658	25053
245.611	-35.8866	22054
356.187	-27.0695	24773
354.283	-26.2353	24770
381.576	-29.9193	22229
512.762	-29.1032	20591
136.363	-24.0836	34117
417.288	-23.4302	27994
410.745	-21.632	31765
448.901	-24.8879	26250
555.002	-28.1981	21666
32.7314	-24.7322	33902
445.668	-25.4009	25526
-47.7084	-22.4446	36621
66.5737	-30.9348	26701
310.19	-37.5214	16870
296.006	-35.2818	20610
342.841	-36.8891	18811
110.247	-26.2751	31788
393.336	-25.3131	25651
270.397	-19.3283	37289
329.468	-18.8535	37673
108.857	-27.4069	30787
434.309	-28.4512	22832
338.934	-36.8089	16263
335.957	-17.753	34786
260.329	-34.6806	21532
-26.4674	-35.1714	23639
433.609	-18.7213	31830
316.617	-21.6786	33940
66.5687	-29.8369	28080
501.822	-28.1021	22175
112.158	-26.61	31892
114.872	-26.9827	31567
232.231	-31.0815	26368
223.228	-31.6348	26146
-11.3429	-38.9877	20045
86.971	-30.4051	27539
290.734	-21.4131	34822
226.596	-35.9001	21817
341.882	-26.5702	24499
22.2628	-32.8313	25852
149.426	-25.7644	31922
149.426	-25.7644	31922
310.647	-38.7641	17207
101.559	-22.0681	36515
45.1177	-29.0241	29045
56.709	-22.3788	36348
368.471	-22.66	27442
257.168	-35.2529	22254
596.454	-20.3813	31677
490.678	-24.3967	26824
103.771	-27.6766	29770
400.933	-25.8852	25146
866.934	-36.7415	12883
-21.8146	-24.362	34351
439.043	-25.1973	25626
478.797	-22.5673	30311
91.3985	-25.6249	32562
122.413	-26.495	31916
160.572	-29.7614	27506
97.8643	-30.0061	27829
252.127	-30.9119	26470
128.925	-25.5022	32451
118.174	-25.3164	32679
241.325	-35.8699	22320
-33.8014	-25.2404	33133
45.1431	-25.753	32420
-20.4098	-25.2188	33168
-7.55885	-41.0885	18566
306.792	-22.435	33400
234.208	-35.2936	22523
52.441	-24.0978	34261
147.654	-31.1347	26608
269.059	-22.6635	33527
305.817	-23.5529	32368
454.719	-24.8345	25517
482.46	-26.618	24210
-35.519	-34.8556	23917
75.8335	-31.0619	26522
96.8926	-27.9672	29276
-7.55585	-33.2719	25335
287.489	-20.2706	35717
106.524	-25.0362	33134
94.6992	-24.7224	33507
94.6992	-24.7224	33507
-46.9422	-34.0664	24449
-46.0655	-33.9831	24643
290.152	-22.9008	26892
432.505	-27.1938	23436
129.833	-38.5149	21066
327.209	-23.1983	32151
122.235	-25.8917	32263
376.163	-21.5279	31495
159.143	-26.0951	31486
299.097	-20.83	35029
272.177	-21.7374	29161
-304.382	-20.8325	26302
-280.563	-11.5611	34130
346.743	-28.2192	24617
68.7245	-23.2739	35050
378.013	-28.8996	20584
310.143	-22.0773	34109
-3.69673	-26.3879	31297
52.7471	-22.0751	36770
101.922	-25.8621	32193
100.952	-25.6249	32558
200.386	-31.6776	25832
26.9932	-23.2966	35248
14.1192	-33.8829	24822
117.432	-25.4548	32679
-319.238	-17.7436	42289
305.465	-19.1967	32971
103.198	-26.5026	31485
89.2745	-31.5405	26064
-52.8095	-23.4403	35289
-20.2461	-32.1356	24987
113.679	-36.4514	22640
299.531	-18.7427	37438
106.508	-25.1391	32913
124.726	-39.7823	20197
353.573	-22.1179	29830
46.5811	-28.5933	29298
349.534	-37.3268	17442
-154.177	-11.0407	30912
94.6992	-24.7224	33507
176.241	-33.993	23429
327.086	-22.7289	32371
653.832	-28.1902	21966
165.854	-35.719	22462
430.342	-21.7826	31908
90.9188	-25.1778	33179
91.826	-28.1315	28703
635.249	-33.6369	16399
-144.764	-19.29	39523
317.962	-22.2087	33283
91.5891	-32.101	25522
233.124	-39.9257	17564
-81.0226	-22.8012	35803
-31.3685	-24.37	34278
-38.3188	-26.2043	31431
385.34	-28.1263	23625
330.639	-37.3818	17529
106.508	-25.1391	32913
89.7259	-28.1723	28787
277.743	-35.8121	21660
79.3411	-26.8946	30526
356.022	-37.8126	17452
392.404	-29.4594	20108
25.0603	-24.1097	34398
-89.0306	-22.4616	36101
93.1251	-24.9791	33165
76.0213	-31.8884	25889
-62.2913	-23.6508	34939
368.518	-24.3179	25703
87.0837	-34.1433	24324
-7.15007	-40.2012	19193
149.158	-41.0562	17929
223.13	-31.7296	25743
-22.1082	-41.0152	18586
66.3418	-23.119	35245
373.24	-20.1005	30922
-53.3423	-25.2005	32841
114.25	-27.5377	30424
-348.719	-13.5266	47327
291.951	-20.1791	35277
583.368	-20.5995	31563
103.116	-34.9326	23667
515.873	-33.1345	17455
-30.9761	-23.8105	34808
-30.9761	-23.8105	34808
36.2695	-29.041	28498
32.6605	-29.0082	28669
-1.06298	-32.4566	25744
41.4281	-28.5385	29006
-3.50329	-41.8559	17215
-5.08908	-42.0255	17486
284.343	-20.0657	35828
-4.81727	-38.9231	20204
492.489	-19.5859	32158
476.806	-21.6058	30731
522.973	-24.5617	25383
428.195	-35.1365	15413
321.379	-23.6779	31381
327.47	-23.672	31243
61.4903	-31.8976	25557
315.748	-40.3536	15030
535.467	-27.9203	22323
75.27	-32.1074	25432
-99.0311	-23.1432	34841
-106.061	-23.2147	34651
22.5764	-27.3649	30161
22.5764	-27.3649	30161
-8.76876	-41.8217	17777
319.762	-22.4511	32875
471.017	-28.1451	22032
-110.701	-33.8854	24296
-45.0226	-40.1892	17840
289.654	-20.5032	35359
-38.3188	-26.2043	31431
58.5175	-29.772	28100
174.154	-34.797	22769
-39.3156	-24.4504	34116
390.217	-37.552	14588
-31.5962	-33.093	24550
-31.5962	-33.093	24550
609.861	-24.7354	24832
64.0473	-30.2598	26726
-30.7726	-39.8054	19092
-185.162	-19.1531	39540
-33.057	-23.9322	34581
176.079	-41.5544	16992
-341.837	-17.7484	42155
-12.1347	-40.7815	17217
67.4059	-30.6384	26175
516.082	-28.5634	21290
138.606	-36.4526	22044
515.53	-28.0569	22221
41.8932	-32.2617	26007
62.3867	-32.3394	25636
-8.59873	-26.1224	31679
656.622	-30.8404	17077
673.456	-18.7543	34617
-82.5814	-23.7432	34560
379.175	-22.5354	27125
-53.8214	-24.6913	33546
369.264	-37.9378	15226
422.077	-29.0478	20366
-0.538949	-27.3595	29894
-6.9194	-41.1493	17568
-91.693	-23.359	34802
58.6919	-43.5242	15619
-80.4901	-23.933	34251
539.211	-27.2023	23079
51.8885	-28.9054	28512
51.8885	-28.9054	28512
-352.902	-13.0534	47492
323.535	-19.7045	35360
323.911	-22.8424	28139
-70.6117	-26.2128	30811
585.31	-28.7586	20962
609.065	-33.3007	17126
678.825	-20.9092	30585
68.8188	-29.7552	27755
68.8188	-29.7552	27755
-102.264	-34.4701	23749
-137.395	-36.2345	21487
109.691	-24.5753	33474
2.20941	-32.0699	25141
45.0106	-36.5841	21720
57.5804	-30.0042	26227
57.5804	-30.0042	26227
-75.8737	-25.2422	31720
0.494867	-31.3591	25064
432.942	-26.8874	24029
228.075	-22.9756	27804
-92.0316	-23.4619	34681
-92.0316	-23.4619	34681
-225.406	-19.7618	38219
-53.3798	-24.4571	33927
-729.53	-9.65992	54337
-105.311	-34.1634	24007
451.733	-37.7832	15598
-137.054	-32.7542	24624
151.634	-36.0427	22151
682.816	-31.9967	17982
-6.34592	-31.4268	24936
42.8304	-36.4872	21807
348.373	-23.1283	26868
562.226	-31.3111	18807
-115.589	-36.4809	21394
-115.589	-36.4809	21394
516.205	-18.4154	36066
40.401	-37.0238	21252
-114.037	-33.7181	24243
-70.5601	-24.133	34061
681.553	-34.0706	15974
-159.204	-21.6898	36598
95.6891	-36.9677	21263
-45.1161	-39.637	18642
392.694	-23.4324	26852
25.6841	-29.7246	26833
35.5072	-29.5576	27111
46.4598	-36.553	21753
507.041	-20.7747	31765
-79.6643	-34.5494	23667
-118.358	-33.4826	24478
34.9423	-28.4262	28509
120.736	-36.8466	21345
589.052	-24.9723	24373
-11.4615	-27.1281	30049
-103.544	-24.0009	33830
3.19871	-30.4688	25524
-53.6911	-27.1527	29643
-117.931	-23.1336	34670
-87.6403	-38.7488	18766
871.884	-19.2832	30683
32.2515	-28.4262	28430
353.762	-23.5046	25863
-114.616	-26.3203	30245
-114.616	-26.3203	30245
513.802	-26.4709	24400
-80.3219	-27.0451	29849
20.363	-28.9734	27799
28.7895	-28.9167	27959
22.6408	-37.8067	20488
320.722	-22.1595	29755
-121.414	-37.4103	20429
-140.663	-23.1819	34346
594.531	-26.0272	22139
863.218	-19.0128	31215
-87.1573	-25.3221	31549
7.12317	-37.877	20512
-147.609	-34.3024	21809
414.301	-21.9267	29297
-6.34592	-31.4268	24936
-42.4748	-39.7875	17795
-44.1154	-38.3809	18493
-109.797	-24.5824	32748
559.853	-29.2317	20255
-47.2536	-37.4492	18894
419.958	-21.3347	30157
698.216	-19.6414	32631
-118.825	-24.079	33495
26.8724	-28.238	28187
621.467	-29.0199	20364
658.033	-28.0801	21814
9.10426	-28.1315	28099
-89.848	-23.1917	19611
-143.707	-37.9263	19345
-235.573	-19.3149	38006
-123.524	-25.4468	31364
517.424	-20.5469	32354
-119.629	-24.6627	32541
-178.209	-32.0449	23964
-455.322	-17.1887	41162
550.442	-18.1987	33126
-70.6117	-26.2128	30811
-121.659	-23.5978	33904
-2.04148	-30.1785	25888
402.007	-39.2025	13434
-14.386	-39.0817	17818
-63.6386	-27.1995	29008
-76.8308	-36.7853	19474
-26.5378	-38.3663	19639
352.99	-19.4368	35737
-178.713	-22.4398	35092
23.5357	-28.3153	27992
396.821	-22.6781	25922
-18.4503	-39.1529	18956
400.252	-22.2612	28163
518.673	-29.6343	19154
335.6	-26.4764	24872
39.4643	-30.776	24791
-14.9659	-31.902	24183
483.989	-27.7976	14045
-93.1087	-39.4121	17919
-410.048	-14.0314	46614
544.5	-27.3357	22760
-180.409	-22.2087	35468
-75.7681	-34.504	23475
-59.1029	-37.9787	19757
-59.1029	-37.9787	19757
-140.894	-24.8043	32202
167.916	-27.1068	14754
167.916	-27.1068	14754
167.916	-27.1068	14754
167.916	-27.1068	14754
658.464	-30.238	17292
-92.9741	-26.8893	29878
-144.13	-38.2438	19117
-67.6344	-27.0809	29102
502.799	-25.6203	24529
-159.558	-24.9578	31852
550.711	-24.5818	25202
-225.491	-20.0832	36809
-308.867	-20.6946	37000
-163.367	-24.3427	32744
382.199	-25.8968	25138
1093.53	-19.7593	28597
18.7306	-29.7477	25103
23.1238	-29.7904	24880
-158.762	-23.4286	33898
-236.501	-22.7625	33918
-111.884	-38.4258	18647
-142.323	-25.8118	30770
-182.106	-24.366	32571
-179.288	-23.7281	33438
405.863	-21.2785	27250
423.378	-22.8979	25626
331.387	-21.0071	29793
458.208	-24.905	24372
-188.899	-23.9029	33235
-188.899	-23.9029	33235
407.789	-23.6667	24736
846.113	-26.5309	20653
520.055	-22.242	25278
-126.299	-26.0808	29496
-40.3562	-37.4722	18517
-52.1028	-37.3083	18511
-29.8469	-39.0402	17560
-58.4636	-26.9916	28857
395.175	-21.7985	27741
-177.104	-23.1305	34068
-200.745	-24.4913	31970
-203.951	-24.4338	31879
-103.201	-26.3587	29341
-107.384	-37.3128	18943
417.934	-22.242	27647
-119.261	-26.3221	28709
-231.206	-23.8031	32812
-87.5153	-35.7232	19810
-11.2352	-27.2949	27435
-11.2352	-27.2949	27435
-67.0855	-38.0222	18277
-124.959	-25.9732	29341
-124.959	-25.9732	29341
-100.987	-26.4499	28803
980.661	-20.3921	28188
596.83	-26.8524	22344
-124.666	-36.6357	19285
-301.096	-21.0263	35394
-14.5505	-28.5965	25521
793.53	-36.1071	13358
-276.694	-20.3504	35970
701.148	-19.1978	29436
-915.89	-6.46815	57026
-881.044	-6.76186	56280
-915.89	-6.46815	57026
-881.044	-6.76186	56280
489.247	-22.6422	25406
-889.856	-6.64979	57161
849.734	-26.0385	21573
-116.281	-26.3993	28610
-89.838	-36.1959	18635
-122.97	-32.088	21910
-120.486	-26.1351	27944
-141.091	-25.2527	30211
392.329	-23.5233	25855
-168.326	-35.9496	18986
-228.152	-23.6006	32952
-378.077	-24.5673	25522
-264.868	-19.6394	36559
-293.712	-21.7515	34792
-50.4108	-36.2721	18354
-217.615	-23.3101	33300
-231.875	-23.8221	32627
483.89	-22.7256	25402
-41.2571	-28.0854	26183
-107.922	-25.6943	28407
1059.75	-21.0948	24823
-133.568	-25.8207	27694
-150.75	-36.7781	19793
-261.884	-22.6401	33672
-267.019	-22.4864	33949
-277.508	-22.1649	34204
-281.641	-20.2636	34959
-111.126	-32.9603	20481
611.092	-21.6578	25162
-120.296	-25.5549	28926
-151.666	-24.9268	29493
-103.302	-25.634	28435
-190.265	-32.6489	22309
-193.718	-34.2139	21242
-140.275	-34.9697	18288
1007.94	-21.3608	25475
518.737	-22.993	24157
417.3	-23.5718	25236
-81.6058	-30.5482	23410
-81.6058	-30.5482	23410
414.118	-23.5959	24419
-296.711	-21.4409	34175
-252.636	-23.4619	32696
-241.249	-23.6651	32506
-241.249	-23.6651	32506
-182.475	-32.5842	22081
-291.041	-21.6503	34212
-122.179	-25.3234	28669
-130.711	-29.3029	22178
-296.554	-20.8914	34293
-191.429	-24.5715	30502
-134.973	-36.0769	17266
-259.999	-23.6942	32256
-162.506	-32.1323	21461
-126.218	-32.4872	20260
-663.25	-12.3675	45638
-308.156	-22.0943	33299
-176.895	-24.7662	28964
-176.895	-24.7662	28964
-119.854	-30.606	21520
430.086	-23.0657	25002
-160.693	-31.9384	19444
-92.8195	-28.9063	24205
-277.922	-24.7436	23616
-266.079	-23.8332	31750
605.847	-25.295	22594
-92.5952	-35.0302	18878
-245.633	-24.1456	31390
-147.563	-25.6561	27439
-839.728	-7.08756	55361
-151.946	-31.981	21248
-184.905	-24.6873	29456
-151.963	-25.5764	27365
-184.283	-24.7014	28426
1032.01	-18.1271	31243
-142.52	-31.2981	18952
-284.88	-22.7489	32841
-348.262	-21.2735	32846
585.474	-22.7473	22921
-280.644	-23.7955	30728
-96.7959	-34.1401	19030
571.951	-22.6867	23076
-302.042	-23.2013	31990
-302.042	-23.2013	31990
-152.166	-25.0287	27641
-313.795	-22.7174	32365
-89.4005	-29.6815	22986
-323.654	-21.7941	32950
-677.707	-13.8203	41125
-685.281	-13.5072	41871
-317.015	-22.734	32155
429.103	-23.1771	25155
449.427	-23.9902	25116
844.711	-21.6382	24145
-133.835	-34.8667	17611
-320.073	-22.422	32164
-127.575	-32.1071	20007
-153.141	-24.9001	27673
-328.451	-20.736	33303
474.65	-21.6913	26168
510.857	-22.256	28240
763.591	-26.8286	20357
-118.376	-31.3247	20461
-311.812	-23.3163	30996
-229.149	-24.5271	28906
-229.149	-24.5271	28906
-170.388	-27.7543	22839
-214.849	-24.7181	26907
-206.013	-24.6761	26941
-136.458	-32.1208	20397
-285.553	-24.498	29636
-310.835	-22.3407	31444
-92.4596	-31.069	18091
-414.792	-14.365	37547
-306.794	-22.4589	31190
-306.794	-22.4589	31190
-220.615	-24.5974	27534
-225.239	-24.6777	27256
-80.901	-29.1125	20324
-668.749	-11.4121	43455
-192.255	-24.6371	26477
-157.469	-29.4293	22456
-139.153	-31.3838	20854
-512.067	-11.1477	41266
-248.711	-24.8066	28192
579.698	-23.1603	22876
-120.18	-29.0458	21036
-486.531	-11.5696	39911
-492.693	-11.2436	40662
-134.451	-31.1227	20839
-308.639	-23.3193	30513
-202.62	-24.6777	26372
-202.62	-24.6777	26372
-569.715	-9.98507	44702
-569.715	-9.98507	44702
-569.715	-9.98507	44702
-569.715	-9.98507	44702
-569.715	-9.98507	44702
-569.715	-9.98507	44702
-313.736	-24.8098	29394
-179.256	-26.2115	25615
-179.256	-26.2115	25615
647.931	-22.809	22045
-179.44	-26.0839	25667
-175.331	-26.2486	24698
-190.637	-26.1526	25634
-167.666	-27.0267	22544
-179.274	-27.0473	22657
-296.821	-25.4599	28075
-109.16	-31.2937	15419
-179.505	-26.2667	24697
-349.366	-19.0107	33604
-115.592	-30.2384	19140
-147.132	-29.0176	20871
-132.088	-26.4101	23752
585.59	-21.7124	25114
-113.525	-30.5802	18780
-187.748	-25.9684	24518
-402.679	-24.4862	28878
-672.382	-15.4765	38041
-633.509	-12.4118	41429
-315.75	-23.3774	29180
-378.615	-13.2225	35133
-364.476	-24.9421	27720
-114.6	-26.8767	21161
-98.249	-28.7451	19870
-299.19	-21.8181	29007
-192.711	-26.7348	20980
-192.711	-26.7348	20980
-93.1815	-30.0644	20072
-105.744	-29.5862	19756
-6.53466	-27.3951	20647
-149.473	-29.9086	19352
-385.854	-23.6313	28268
-459.58	-19.8536	29207
-447.364	-12.8879	36959
-99.0812	-29.6733	19382
-215.594	-25.9442	20588
-96.5149	-26.7263	20862
-98.5958	-26.7404	20928
-371.566	-13.3698	34722
-135.436	-26.0277	20418
-4.74402	-31.4887	15970
-214.616	-24.4292	23961
-424.003	-12.4833	37225
-363.368	-22.8431	27355
-446.728	-13.2674	36110
-196.477	-24.7435	22993
-229.682	-26.1273	23891
-72.3132	-29.2687	19017
-142.127	-25.5963	20717
-142.127	-25.5963	20717
-142.127	-25.5963	20717
-142.127	-25.5963	20717
-142.127	-25.5963	20717
-142.127	-25.5963	20717
-142.127	-25.5963	20717
-179.156	-25.0637	22096
-142.127	-25.5963	20717
-142.127	-25.5963	20717
-179.156	-25.0637	22096
-142.127	-25.5963	20717
-179.156	-25.0637	22096
-54.5857	-30.1647	18632
81.0005	-24.0021	15527
-207.772	-25.0882	23455
-401.312	-13.6142	34779
-401.312	-13.6142	34779
-372.257	-23.3692	27647
-329.437	-22.9324	26441
-340.759	-17.8989	28170
-209.328	-26.1098	23125
-209.328	-26.1098	23125
-112.474	-24.0964	20408
-112.474	-24.0964	20408
-344.4	-21.9031	25477
-125.703	-25.8279	19548
-188.329	-23.843	22790
-120.732	-20.7313	21623
-69.5934	-25.8395	18979
-402.586	-24.9665	25958
-55.0785	-26.4952	17950
-95.3062	-26.0425	18044
-355.849	-24.0364	24535
-62.9874	-26.964	17429
-25.9115	-28.1791	15346
-196.156	-27.2001	21354
-45.7973	-26.9778	17159
-45.7973	-26.9778	17159
-45.7973	-26.9778	17159
-45.7973	-26.9778	17159
-108.037	-27.5808	15984
-150.288	-24.8271	21463
-86.7318	-30.9438	16799
-312.049	-24.323	22995
-120.427	-23.7668	19216
67.2724	-28.356	15049
-68.7984	-22.4708	18565
-168.189	-19.9794	22712
-168.189	-19.9794	22712
24.0755	-26.3916	14653
19.829	-26.8999	15997
136.999	-32.0398	8915
263.629	-34.1722	5481
45.5765	-32.8729	11013
141.741	-24.8624	12490
411.45	-37.0622	4846
411.45	-37.0622	4846
