# Supplementary material for: Climate-change-induced range shifts of three allergenic ragweeds (Ambrosia L.) in Europe and their potential impact on human health
Source: PeerJ. 2017 Mar 16;5:e3104. doi: 10.7717/peerj.3104 (PMC5357339; doi:10.7717/peerj.3104)
Supplement: Supplemental Information 2 [file peerj-05-3104-s011.txt]

Species	Behrm_x	Behrm_y
Ambrosia_artemisiifolia	-6210219.89257000000	5188221.22271000000
Ambrosia_artemisiifolia	-7701704.81269000000	5017636.34862000000
Ambrosia_artemisiifolia	-7251720.40739000000	5219438.43065000000
Ambrosia_artemisiifolia	-7068263.80628000000	5235409.31788000000
Ambrosia_artemisiifolia	-7117877.05159000000	5233288.86568000000
Ambrosia_artemisiifolia	-7104228.26319000000	5225264.69096000000
Ambrosia_artemisiifolia	-6758033.34551000000	5387191.34293000000
Ambrosia_artemisiifolia	-7114260.15616000000	5237904.35214000000
Ambrosia_artemisiifolia	-7103731.62687000000	5229078.80878000000
Ambrosia_artemisiifolia	-7113239.00970000000	5231162.78755000000
Ambrosia_artemisiifolia	-7079391.89060000000	5295717.15572000000
Ambrosia_artemisiifolia	-7104152.14624000000	5224748.74128000000
Ambrosia_artemisiifolia	-7136765.31302000000	5247769.94897000000
Ambrosia_artemisiifolia	-7126953.73038000000	5218985.99663000000
Ambrosia_artemisiifolia	-7081850.41463000000	5196920.79843000000
Ambrosia_artemisiifolia	-7085742.29595000000	5219370.07985000000
Ambrosia_artemisiifolia	-7104325.01749000000	5278762.04337000000
Ambrosia_artemisiifolia	-7113453.95969000000	5213884.54398000000
Ambrosia_artemisiifolia	-7105610.96519000000	5226781.47791000000
Ambrosia_artemisiifolia	-7130935.12953000000	5239706.93404000000
Ambrosia_artemisiifolia	-7118914.54712000000	5241404.17497000000
Ambrosia_artemisiifolia	-7096778.71830000000	5277100.61984000000
Ambrosia_artemisiifolia	-7087701.23546000000	5243715.62094000000
Ambrosia_artemisiifolia	-7950469.49267000000	4935653.62961000000
Ambrosia_artemisiifolia	-7968126.48196000000	4949861.74026000000
Ambrosia_artemisiifolia	-7983660.77308000000	4916276.90888000000
Ambrosia_artemisiifolia	-7837870.00362000000	4992378.20412000000
Ambrosia_artemisiifolia	-7861798.60112000000	5029644.07155000000
Ambrosia_artemisiifolia	-7632740.17181000000	5001013.67813000000
Ambrosia_artemisiifolia	-7657826.60467000000	5065371.37032000000
Ambrosia_artemisiifolia	-7657826.60467000000	5065371.37032000000
Ambrosia_artemisiifolia	-7603408.34261000000	5078340.99153000000
Ambrosia_artemisiifolia	-7059611.66712000000	5046791.41154000000
Ambrosia_artemisiifolia	-7808731.14699000000	5140907.74555000000
Ambrosia_artemisiifolia	-7704236.50547000000	5168283.19276000000
Ambrosia_artemisiifolia	-7384288.00016000000	5120192.65041000000
Ambrosia_artemisiifolia	-7402716.87969000000	5114036.26976000000
Ambrosia_artemisiifolia	-7402716.87969000000	5114036.26976000000
Ambrosia_artemisiifolia	-6244302.59900000000	5139077.74250000000
Ambrosia_artemisiifolia	-7983371.31424000000	5251445.35828000000
Ambrosia_artemisiifolia	-7422786.02598000000	5250728.75462000000
Ambrosia_artemisiifolia	-7376086.66634000000	5223332.67720000000
Ambrosia_artemisiifolia	-7301695.74427000000	5220900.36974000000
Ambrosia_artemisiifolia	-7301695.74427000000	5220900.36974000000
Ambrosia_artemisiifolia	-7307195.46224000000	5222341.87589000000
Ambrosia_artemisiifolia	-7313563.55674000000	5213867.25000000000
Ambrosia_artemisiifolia	-7289538.47296000000	5207276.29431000000
Ambrosia_artemisiifolia	-7286354.42571000000	5202757.10584000000
Ambrosia_artemisiifolia	-7326492.71829000000	5237273.65964000000
Ambrosia_artemisiifolia	-7319835.16495000000	5216302.87602000000
Ambrosia_artemisiifolia	-7292722.52020000000	5210256.80576000000
Ambrosia_artemisiifolia	-7291178.73972000000	5215851.92078000000
Ambrosia_artemisiifolia	-7304011.41499000000	5217835.82930000000
Ambrosia_artemisiifolia	-7289538.47296000000	5207276.29431000000
Ambrosia_artemisiifolia	-7172114.66989000000	5238800.36018000000
Ambrosia_artemisiifolia	-7160890.42091000000	5204263.87824000000
Ambrosia_artemisiifolia	-7172114.66989000000	5231342.13849000000
Ambrosia_artemisiifolia	-7093381.86521000000	5228283.82028000000
Ambrosia_artemisiifolia	-7088525.71072000000	5243288.00539000000
Ambrosia_artemisiifolia	-7093381.86521000000	5228283.82028000000
Ambrosia_artemisiifolia	-7135160.42455000000	5210286.78281000000
Ambrosia_artemisiifolia	-7111521.28589000000	5267155.19857000000
Ambrosia_artemisiifolia	-7106214.54048000000	5241792.62317000000
Ambrosia_artemisiifolia	-7083700.81779000000	5196725.47346000000
Ambrosia_artemisiifolia	-7103030.49323000000	5226843.98013000000
Ambrosia_artemisiifolia	-7085309.24408000000	5220309.50591000000
Ambrosia_artemisiifolia	-7083700.81779000000	5243288.00539000000
Ambrosia_artemisiifolia	-7109398.58773000000	5217835.82930000000
Ambrosia_artemisiifolia	-7130470.22647000000	5215325.87683000000
Ambrosia_artemisiifolia	-7131976.37731000000	5222341.87589000000
Ambrosia_artemisiifolia	-7113451.01150000000	5244783.03748000000
Ambrosia_artemisiifolia	-7126637.21250000000	5212944.84050000000
Ambrosia_artemisiifolia	-7101390.22647000000	5225313.70724000000
Ambrosia_artemisiifolia	-7088525.71072000000	5243288.00539000000
Ambrosia_artemisiifolia	-6969493.48136000000	5216302.87602000000
Ambrosia_artemisiifolia	-6970458.34417000000	5208360.31481000000
Ambrosia_artemisiifolia	-6942187.86405000000	5222341.87589000000
Ambrosia_artemisiifolia	-6932539.23603000000	5213325.84389000000
Ambrosia_artemisiifolia	-6887287.17059000000	5253684.09041000000
Ambrosia_artemisiifolia	-6933155.78336000000	5212568.86318000000
Ambrosia_artemisiifolia	-6376102.85782000000	5262718.46720000000
Ambrosia_artemisiifolia	-6319851.35643000000	5244812.90314000000
Ambrosia_artemisiifolia	-6351981.28776000000	5265666.78011000000
Ambrosia_artemisiifolia	-5933906.23543000000	5214769.46755000000
Ambrosia_artemisiifolia	-7239655.06607000000	5305697.77693000000
Ambrosia_artemisiifolia	-7312051.61673000000	5349795.82951000000
Ambrosia_artemisiifolia	-7070804.07563000000	5299758.11271000000
Ambrosia_artemisiifolia	-7139984.73857000000	5270130.62026000000
Ambrosia_artemisiifolia	-7031597.84051000000	5293426.24319000000
Ambrosia_artemisiifolia	-6885743.39011000000	5345579.90171000000
Ambrosia_artemisiifolia	-6356837.44224000000	5289427.92401000000
Ambrosia_artemisiifolia	-6258743.70056000000	5330736.15902000000
Ambrosia_artemisiifolia	-8157143.10497000000	5383563.22254000000
Ambrosia_artemisiifolia	-7672974.95067000000	5393054.73731000000
Ambrosia_artemisiifolia	-7687544.37899000000	5403047.71970000000
Ambrosia_artemisiifolia	-7458389.46339000000	5425301.71180000000
Ambrosia_artemisiifolia	-6765328.51235000000	5416655.42420000000
Ambrosia_artemisiifolia	-9127023.19405000000	5525743.86525000000
Ambrosia_artemisiifolia	-8976408.11058000000	5499489.44830000000
Ambrosia_artemisiifolia	-10720322.36680000000	5570587.26537000000
Ambrosia_artemisiifolia	-10720322.36680000000	5570587.26537000000
Ambrosia_artemisiifolia	-9643803.71108000000	5601633.39823000000
Ambrosia_artemisiifolia	-9395158.56687000000	5560220.50228000000
Ambrosia_artemisiifolia	-10677847.17650000000	5618180.50882000000
Ambrosia_artemisiifolia	-6163833.04127000000	5683686.33777000000
Ambrosia_artemisiifolia	-9532844.48879000000	5731532.03244000000
Ambrosia_artemisiifolia	-9739904.04621000000	5837935.55686000000
Ambrosia_artemisiifolia	-10923887.19120000000	5909299.25148000000
Ambrosia_artemisiifolia	-8982390.25996000000	2116374.43832000000
Ambrosia_artemisiifolia	-8982390.25996000000	2116374.43832000000
Ambrosia_artemisiifolia	-8983837.55416000000	2107326.21642000000
Ambrosia_artemisiifolia	-8979656.41769000000	2115511.82653000000
Ambrosia_artemisiifolia	-8916104.18542000000	2069996.81506000000
Ambrosia_artemisiifolia	-8912244.73421000000	2124808.18938000000
Ambrosia_artemisiifolia	-8926401.68368000000	2097948.39513000000
Ambrosia_artemisiifolia	-8938489.00244000000	2104880.16140000000
Ambrosia_artemisiifolia	-8909639.60465000000	2120163.88627000000
Ambrosia_artemisiifolia	-8937813.59848000000	2104757.85207000000
Ambrosia_artemisiifolia	-8916104.18542000000	2069996.81506000000
Ambrosia_artemisiifolia	-8918709.31499000000	2080038.58672000000
Ambrosia_artemisiifolia	-8899894.49034000000	2112217.57422000000
Ambrosia_artemisiifolia	-8903968.14109000000	2110451.29844000000
Ambrosia_artemisiifolia	-8909381.98628000000	2112217.57422000000
Ambrosia_artemisiifolia	-8903968.14109000000	2110451.29844000000
Ambrosia_artemisiifolia	-8919770.66407000000	2110261.15156000000
Ambrosia_artemisiifolia	-8908578.25557000000	2110994.82889000000
Ambrosia_artemisiifolia	-8919770.66407000000	2110261.15156000000
Ambrosia_artemisiifolia	-8939453.86525000000	2105287.93616000000
Ambrosia_artemisiifolia	-8913402.56958000000	2106103.22022000000
Ambrosia_artemisiifolia	-8909639.60465000000	2120163.88627000000
Ambrosia_artemisiifolia	-8918805.80127000000	2080650.75556000000
Ambrosia_artemisiifolia	-8912244.73421000000	2124808.18938000000
Ambrosia_artemisiifolia	-8916028.92613000000	2118941.54985000000
Ambrosia_artemisiifolia	-8937813.59848000000	2104757.85207000000
Ambrosia_artemisiifolia	-8912534.19306000000	2124685.98255000000
Ambrosia_artemisiifolia	-8918805.80127000000	2080650.75556000000
Ambrosia_artemisiifolia	-8912276.57469000000	2124848.88411000000
Ambrosia_artemisiifolia	-8909639.60465000000	2120163.88627000000
Ambrosia_artemisiifolia	-8918682.29883000000	2080065.76735000000
Ambrosia_artemisiifolia	-8909639.60465000000	2120163.88627000000
Ambrosia_artemisiifolia	-8909350.14581000000	2112217.57422000000
Ambrosia_artemisiifolia	-8918682.29883000000	2080065.76735000000
Ambrosia_artemisiifolia	-8909446.63209000000	2113195.72527000000
Ambrosia_artemisiifolia	-8936559.27684000000	2121997.27268000000
Ambrosia_artemisiifolia	-8922970.53507000000	2082786.36908000000
Ambrosia_artemisiifolia	-8912534.19306000000	2124685.98255000000
Ambrosia_artemisiifolia	-8909446.63209000000	2113195.72527000000
Ambrosia_artemisiifolia	-8936559.27684000000	2121997.27268000000
Ambrosia_artemisiifolia	-8923372.49692000000	2115478.08428000000
Ambrosia_artemisiifolia	-8920773.15653000000	2125595.79719000000
Ambrosia_artemisiifolia	-8913981.48726000000	2112584.38558000000
Ambrosia_artemisiifolia	-8925892.23612000000	2116971.98888000000
Ambrosia_artemisiifolia	-8913981.48726000000	2112584.38558000000
Ambrosia_artemisiifolia	-8939453.86525000000	2105287.93616000000
Ambrosia_artemisiifolia	-8912276.57469000000	2124848.88411000000
Ambrosia_artemisiifolia	-8918709.31499000000	2080038.58672000000
Ambrosia_artemisiifolia	-8874942.17341000000	2054102.41088000000
Ambrosia_artemisiifolia	-9313627.66006000000	2244990.82703000000
Ambrosia_artemisiifolia	-9313627.66006000000	2244990.82703000000
Ambrosia_artemisiifolia	-9078587.08137000000	2249366.76104000000
Ambrosia_artemisiifolia	-9078555.24089000000	2249366.76104000000
Ambrosia_artemisiifolia	-8877541.51380000000	2227275.76388000000
Ambrosia_artemisiifolia	-8877895.61845000000	2227113.46532000000
Ambrosia_artemisiifolia	-8963575.43531000000	2157414.68855000000
Ambrosia_artemisiifolia	-8963575.43531000000	2156926.53742000000
Ambrosia_artemisiifolia	-8963575.43531000000	2156926.53742000000
Ambrosia_artemisiifolia	-8877895.61845000000	2227113.46532000000
Ambrosia_artemisiifolia	-8921765.03549000000	2137880.66105000000
Ambrosia_artemisiifolia	-8949102.49327000000	2229303.30148000000
Ambrosia_artemisiifolia	-8938489.00244000000	2228086.75234000000
Ambrosia_artemisiifolia	-8921796.87596000000	2137880.66105000000
Ambrosia_artemisiifolia	-8876737.78308000000	2226870.13694000000
Ambrosia_artemisiifolia	-9369203.75748000000	2362710.79400000000
Ambrosia_artemisiifolia	-9365633.76511000000	2342510.69257000000
Ambrosia_artemisiifolia	-9384931.02116000000	2348560.67367000000
Ambrosia_artemisiifolia	-9366271.53943000000	2364692.01122000000
Ambrosia_artemisiifolia	-9369203.75748000000	2362710.79400000000
Ambrosia_artemisiifolia	-9385837.02734000000	2358042.07361000000
Ambrosia_artemisiifolia	-9360809.45110000000	2362710.79400000000
Ambrosia_artemisiifolia	-9365601.53870000000	2342550.87020000000
Ambrosia_artemisiifolia	-9385799.39769000000	2357995.15378000000
Ambrosia_artemisiifolia	-9385799.39769000000	2357995.15378000000
Ambrosia_artemisiifolia	-9364797.61501000000	2344164.56766000000
Ambrosia_artemisiifolia	-9360777.61063000000	2362710.79400000000
Ambrosia_artemisiifolia	-9385837.02734000000	2358042.07361000000
Ambrosia_artemisiifolia	-9366309.16908000000	2364645.10638000000
Ambrosia_artemisiifolia	-9387150.20561000000	2345414.90126000000
Ambrosia_artemisiifolia	-9387150.20561000000	2345414.90126000000
Ambrosia_artemisiifolia	-9384931.02116000000	2348560.67367000000
Ambrosia_artemisiifolia	-9348716.82560000000	2364121.16730000000
Ambrosia_artemisiifolia	-9354344.87032000000	2370809.52414000000
Ambrosia_artemisiifolia	-9354344.87032000000	2370769.15921000000
Ambrosia_artemisiifolia	-9358204.32153000000	2367546.23714000000
Ambrosia_artemisiifolia	-9353958.92520000000	2367062.74352000000
Ambrosia_artemisiifolia	-9348748.66607000000	2364161.54517000000
Ambrosia_artemisiifolia	-9348716.82560000000	2364121.16730000000
Ambrosia_artemisiifolia	-9348748.66607000000	2364161.54517000000
Ambrosia_artemisiifolia	-9353942.52254000000	2367042.67829000000
Ambrosia_artemisiifolia	-9229491.62368000000	2333916.72633000000
Ambrosia_artemisiifolia	-9174204.98510000000	2314294.87226000000
Ambrosia_artemisiifolia	-9229529.25333000000	2333909.94660000000
Ambrosia_artemisiifolia	-9193534.08162000000	2330445.94992000000
Ambrosia_artemisiifolia	-9193502.24115000000	2330405.50704000000
Ambrosia_artemisiifolia	-9174237.40449000000	2314294.87226000000
Ambrosia_artemisiifolia	-8974864.33010000000	2277910.50189000000
Ambrosia_artemisiifolia	-8975314.92103000000	2279528.96833000000
Ambrosia_artemisiifolia	-9006994.26142000000	2288832.26182000000
Ambrosia_artemisiifolia	-8975346.76150000000	2279488.42924000000
Ambrosia_artemisiifolia	-8974832.48963000000	2277910.50189000000
Ambrosia_artemisiifolia	-9007187.23398000000	2288589.61587000000
Ambrosia_artemisiifolia	-9006029.39862000000	2287255.01447000000
Ambrosia_artemisiifolia	-9006029.39862000000	2287214.61116000000
Ambrosia_artemisiifolia	-9007155.39351000000	2288630.01661000000
Ambrosia_artemisiifolia	-8984802.41696000000	2286769.68446000000
Ambrosia_artemisiifolia	-8984802.41696000000	2286769.68446000000
Ambrosia_artemisiifolia	-8878378.04985000000	2334522.04996000000
Ambrosia_artemisiifolia	-8878346.20937000000	2334481.73594000000
Ambrosia_artemisiifolia	-8972714.61577000000	2282832.77067000000
Ambrosia_artemisiifolia	-8926235.24485000000	2326772.59755000000
Ambrosia_artemisiifolia	-8933530.57250000000	2325433.71325000000
Ambrosia_artemisiifolia	-8926267.66424000000	2326745.71170000000
Ambrosia_artemisiifolia	-8972714.61577000000	2282832.77067000000
Ambrosia_artemisiifolia	-8933568.20215000000	2325440.37457000000
Ambrosia_artemisiifolia	-8784689.87172000000	2279367.05428000000
Ambrosia_artemisiifolia	-8797908.49212000000	2377334.55441000000
Ambrosia_artemisiifolia	-9733857.25102000000	2488493.89805000000
Ambrosia_artemisiifolia	-9733825.41055000000	2488300.22065000000
Ambrosia_artemisiifolia	-9733831.19973000000	2488260.09122000000
Ambrosia_artemisiifolia	-9561629.72321000000	2407194.43310000000
Ambrosia_artemisiifolia	-9561361.97378000000	2408501.14962000000
Ambrosia_artemisiifolia	-9572403.86369000000	2419455.57980000000
Ambrosia_artemisiifolia	-9584304.09555000000	2489261.37988000000
Ambrosia_artemisiifolia	-9561597.40030000000	2407154.13972000000
Ambrosia_artemisiifolia	-9584271.67616000000	2489261.37988000000
Ambrosia_artemisiifolia	-9561404.42774000000	2408481.12487000000
Ambrosia_artemisiifolia	-9517117.22511000000	2468465.76556000000
Ambrosia_artemisiifolia	-9513440.13297000000	2476108.13497000000
Ambrosia_artemisiifolia	-9513450.74646000000	2476161.51383000000
Ambrosia_artemisiifolia	-9517084.90220000000	2468425.71574000000
Ambrosia_artemisiifolia	-9383290.75440000000	2453185.61189000000
Ambrosia_artemisiifolia	-9384931.02116000000	2383978.29784000000
Ambrosia_artemisiifolia	-9388886.95865000000	2477724.34407000000
Ambrosia_artemisiifolia	-9388919.18507000000	2477744.41962000000
Ambrosia_artemisiifolia	-9372001.85961000000	2465218.21847000000
Ambrosia_artemisiifolia	-9384925.71442000000	2384025.15882000000
Ambrosia_artemisiifolia	-9372033.70008000000	2465218.21847000000
Ambrosia_artemisiifolia	-9383290.75440000000	2453185.61189000000
Ambrosia_artemisiifolia	-9301089.84686000000	2416106.34895000000
Ambrosia_artemisiifolia	-9301277.41619000000	2455833.41315000000
Ambrosia_artemisiifolia	-9301250.40003000000	2455793.21735000000
Ambrosia_artemisiifolia	-9301277.41619000000	2455833.41315000000
Ambrosia_artemisiifolia	-9299347.69058000000	2451981.94900000000
Ambrosia_artemisiifolia	-9301277.41619000000	2455833.41315000000
Ambrosia_artemisiifolia	-9301089.84686000000	2416106.34895000000
Ambrosia_artemisiifolia	-9347912.13002000000	2406993.32736000000
Ambrosia_artemisiifolia	-9301250.40003000000	2455793.21735000000
Ambrosia_artemisiifolia	-9299588.90628000000	2452550.44808000000
Ambrosia_artemisiifolia	-9347880.28955000000	2407033.50041000000
Ambrosia_artemisiifolia	-9299540.66314000000	2452583.78957000000
Ambrosia_artemisiifolia	-9301084.44363000000	2416079.45832000000
Ambrosia_artemisiifolia	-9298061.52847000000	2425081.23410000000
Ambrosia_artemisiifolia	-9309317.61792000000	2394925.76051000000
Ambrosia_artemisiifolia	-9352704.60356000000	2441145.70286000000
Ambrosia_artemisiifolia	-9301277.41619000000	2455833.41315000000
Ambrosia_artemisiifolia	-9352704.60356000000	2441145.70286000000
Ambrosia_artemisiifolia	-9300119.58082000000	2413064.58771000000
Ambrosia_artemisiifolia	-9345715.13742000000	2394724.53368000000
Ambrosia_artemisiifolia	-9301250.40003000000	2455793.21735000000
Ambrosia_artemisiifolia	-9301084.44363000000	2416079.45832000000
Ambrosia_artemisiifolia	-9300124.79108000000	2413024.30600000000
Ambrosia_artemisiifolia	-9300698.49850000000	2454028.13246000000
Ambrosia_artemisiifolia	-9298093.36894000000	2425121.37123000000
Ambrosia_artemisiifolia	-9300687.88501000000	2453988.05337000000
Ambrosia_artemisiifolia	-9299347.69058000000	2444758.44018000000
Ambrosia_artemisiifolia	-9301277.41619000000	2455833.41315000000
Ambrosia_artemisiifolia	-9309285.77745000000	2394965.95736000000
Ambrosia_artemisiifolia	-9299637.14942000000	2445119.67790000000
Ambrosia_artemisiifolia	-9299668.98989000000	2445159.77489000000
Ambrosia_artemisiifolia	-9345757.59138000000	2394724.53368000000
Ambrosia_artemisiifolia	-9301250.40003000000	2455793.21735000000
Ambrosia_artemisiifolia	-9301250.40003000000	2455793.21735000000
Ambrosia_artemisiifolia	-9300312.55338000000	2415838.28521000000
Ambrosia_artemisiifolia	-8742621.85353000000	2476041.29096000000
Ambrosia_artemisiifolia	-8705795.93495000000	2452817.90062000000
Ambrosia_artemisiifolia	-8743131.30109000000	2476174.85853000000
Ambrosia_artemisiifolia	-8706278.36635000000	2449173.27900000000
Ambrosia_artemisiifolia	-8761463.21191000000	2412186.81419000000
Ambrosia_artemisiifolia	-8706246.52588000000	2449213.24743000000
Ambrosia_artemisiifolia	-8743200.77122000000	2476762.61713000000
Ambrosia_artemisiifolia	-9888203.45895000000	2501271.86254000000
Ambrosia_artemisiifolia	-9888203.45895000000	2501271.86254000000
Ambrosia_artemisiifolia	-9622576.72942000000	2519273.61255000000
Ambrosia_artemisiifolia	-9502290.17842000000	2555226.36041000000
Ambrosia_artemisiifolia	-9502258.33795000000	2555226.36041000000
Ambrosia_artemisiifolia	-9441182.52255000000	2589079.03423000000
Ambrosia_artemisiifolia	-9398439.10040000000	2615591.66157000000
Ambrosia_artemisiifolia	-9441182.52255000000	2589118.95124000000
Ambrosia_artemisiifolia	-9360134.04714000000	2558784.72625000000
Ambrosia_artemisiifolia	-9398439.10040000000	2615591.66157000000
Ambrosia_artemisiifolia	-9359972.91505000000	2558618.33380000000
Ambrosia_artemisiifolia	-9409020.75075000000	2589118.95124000000
Ambrosia_artemisiifolia	-9409052.59123000000	2589079.03423000000
Ambrosia_artemisiifolia	-9398407.25993000000	2615591.66157000000
Ambrosia_artemisiifolia	-9398407.25993000000	2615591.66157000000
Ambrosia_artemisiifolia	-9360134.04714000000	2558817.88486000000
Ambrosia_artemisiifolia	-9359941.07458000000	2558578.47122000000
Ambrosia_artemisiifolia	-9359169.18434000000	2557261.64174000000
Ambrosia_artemisiifolia	-9354344.87032000000	2517594.16142000000
Ambrosia_artemisiifolia	-9359169.18434000000	2557221.77628000000
Ambrosia_artemisiifolia	-9354344.87032000000	2517594.16142000000
Ambrosia_artemisiifolia	-9424458.55559000000	2667562.60217000000
Ambrosia_artemisiifolia	-9424490.39607000000	2667549.39350000000
Ambrosia_artemisiifolia	-9949954.67831000000	2823801.54368000000
Ambrosia_artemisiifolia	-9963945.18895000000	2753255.87578000000
Ambrosia_artemisiifolia	-9963977.02942000000	2753295.30758000000
Ambrosia_artemisiifolia	-9828092.50636000000	2788979.31562000000
Ambrosia_artemisiifolia	-9573368.72649000000	2740225.38414000000
Ambrosia_artemisiifolia	-9573368.72649000000	2740225.38414000000
Ambrosia_artemisiifolia	-9441568.46767000000	2763791.46497000000
Ambrosia_artemisiifolia	-9441557.85418000000	2763751.93909000000
Ambrosia_artemisiifolia	-9442147.38535000000	2769470.87407000000
Ambrosia_artemisiifolia	-9442147.38535000000	2769470.87407000000
Ambrosia_artemisiifolia	-10267587.51290000000	2885709.01925000000
Ambrosia_artemisiifolia	-10267587.51290000000	2885709.01925000000
Ambrosia_artemisiifolia	-10050686.35490000000	2965504.85855000000
Ambrosia_artemisiifolia	-10026564.78480000000	2928410.88697000000
Ambrosia_artemisiifolia	-9942235.77589000000	2954397.64360000000
Ambrosia_artemisiifolia	-9949665.21947000000	2969244.44061000000
Ambrosia_artemisiifolia	-10026564.78480000000	2928410.88697000000
Ambrosia_artemisiifolia	-9840828.69535000000	2899916.60325000000
Ambrosia_artemisiifolia	-9677573.90916000000	3168998.18152000000
Ambrosia_artemisiifolia	-9663293.93969000000	3140959.30539000000
Ambrosia_artemisiifolia	-9664708.81450000000	3135914.84917000000
Ambrosia_artemisiifolia	-9663315.16667000000	3140920.72815000000
Ambrosia_artemisiifolia	-9677573.90916000000	3168998.18152000000
Ambrosia_artemisiifolia	-9664741.23389000000	3135876.37382000000
Ambrosia_artemisiifolia	-10119191.61390000000	3333763.72431000000
Ambrosia_artemisiifolia	-10119191.61390000000	3333763.72431000000
Ambrosia_artemisiifolia	-10439815.52310000000	3547022.06405000000
Ambrosia_artemisiifolia	-10439815.52310000000	3547059.44981000000
Ambrosia_artemisiifolia	-10457376.02620000000	3616364.14503000000
Ambrosia_artemisiifolia	-10457344.18570000000	3616401.30852000000
Ambrosia_artemisiifolia	-7907443.36572000000	3309863.08015000000
Ambrosia_artemisiifolia	-7854049.78796000000	3216517.43808000000
Ambrosia_artemisiifolia	-7833353.96327000000	3316256.48560000000
Ambrosia_artemisiifolia	-7832096.26461000000	3270490.01937000000
Ambrosia_artemisiifolia	-7761067.88940000000	3280523.03653000000
Ambrosia_artemisiifolia	-7762600.67045000000	3223775.47488000000
Ambrosia_artemisiifolia	-7946583.99017000000	3376210.16332000000
Ambrosia_artemisiifolia	-7947512.57413000000	3343610.91821000000
Ambrosia_artemisiifolia	-7945267.91731000000	3424353.11417000000
Ambrosia_artemisiifolia	-7983173.51736000000	3423933.95789000000
Ambrosia_artemisiifolia	-7848442.97021000000	3360219.29465000000
Ambrosia_artemisiifolia	-7893171.11515000000	3343169.18047000000
Ambrosia_artemisiifolia	-7882935.85054000000	3430396.35541000000
Ambrosia_artemisiifolia	-7761787.67705000000	3364482.47685000000
Ambrosia_artemisiifolia	-7804758.80683000000	3365273.25977000000
Ambrosia_artemisiifolia	-7757198.21065000000	3330539.50688000000
Ambrosia_artemisiifolia	-7774764.50283000000	3400757.71120000000
Ambrosia_artemisiifolia	-9561828.48494000000	3473776.29052000000
Ambrosia_artemisiifolia	-9510400.81514000000	3473983.50627000000
Ambrosia_artemisiifolia	-7919514.76424000000	3514681.85292000000
Ambrosia_artemisiifolia	-7957052.75158000000	3497258.73351000000
Ambrosia_artemisiifolia	-7961698.56597000000	3530508.63363000000
Ambrosia_artemisiifolia	-7954190.96850000000	3468894.33001000000
Ambrosia_artemisiifolia	-7846469.82578000000	3492867.45023000000
Ambrosia_artemisiifolia	-7837300.73457000000	3514740.44110000000
Ambrosia_artemisiifolia	-7829557.71058000000	3441500.76318000000
Ambrosia_artemisiifolia	-7884608.92264000000	3521127.52849000000
Ambrosia_artemisiifolia	-9759731.97680000000	3647047.24933000000
Ambrosia_artemisiifolia	-9740289.99133000000	3608795.41558000000
Ambrosia_artemisiifolia	-9629994.59465000000	3641150.19549000000
Ambrosia_artemisiifolia	-9625544.64740000000	3586516.71616000000
Ambrosia_artemisiifolia	-9483010.86882000000	3637763.28355000000
Ambrosia_artemisiifolia	-9204084.85636000000	3642909.59949000000
Ambrosia_artemisiifolia	-9083220.35255000000	3643211.31733000000
Ambrosia_artemisiifolia	-8992526.14370000000	3641813.88974000000
Ambrosia_artemisiifolia	-8825396.46850000000	3618293.81617000000
Ambrosia_artemisiifolia	-8786422.76532000000	3647596.30630000000
Ambrosia_artemisiifolia	-8718187.66792000000	3649007.55305000000
Ambrosia_artemisiifolia	-8693646.38254000000	3627476.42566000000
Ambrosia_artemisiifolia	-8764592.74441000000	3584870.69264000000
Ambrosia_artemisiifolia	-8685694.94819000000	3656572.05714000000
Ambrosia_artemisiifolia	-8722264.21326000000	3602582.10214000000
Ambrosia_artemisiifolia	-8027044.86413000000	3612787.09607000000
Ambrosia_artemisiifolia	-7988084.66903000000	3578413.20449000000
Ambrosia_artemisiifolia	-7946449.87424000000	3622819.32152000000
Ambrosia_artemisiifolia	-7989324.90368000000	3629285.74195000000
Ambrosia_artemisiifolia	-7917572.49542000000	3571048.36406000000
Ambrosia_artemisiifolia	-7844038.37152000000	3599882.18773000000
Ambrosia_artemisiifolia	-7854635.45968000000	3648562.08461000000
Ambrosia_artemisiifolia	-7828752.05014000000	3554958.06172000000
Ambrosia_artemisiifolia	-7898167.17474000000	3656212.70770000000
Ambrosia_artemisiifolia	-7886825.21249000000	3614947.28070000000
Ambrosia_artemisiifolia	-9624496.80640000000	3713118.58479000000
Ambrosia_artemisiifolia	-9434370.59116000000	3695675.43947000000
Ambrosia_artemisiifolia	-9416900.78526000000	3729985.06688000000
Ambrosia_artemisiifolia	-9221570.67899000000	3740292.70694000000
Ambrosia_artemisiifolia	-9006083.43094000000	3730979.58742000000
Ambrosia_artemisiifolia	-9007742.03009000000	3684015.03591000000
Ambrosia_artemisiifolia	-8916502.67376000000	3739757.15069000000
Ambrosia_artemisiifolia	-8956623.59882000000	3731250.61427000000
Ambrosia_artemisiifolia	-8882904.22125000000	3681623.77987000000
Ambrosia_artemisiifolia	-8955426.20408000000	3688520.27590000000
Ambrosia_artemisiifolia	-8877075.48506000000	3724929.88861000000
Ambrosia_artemisiifolia	-8784950.38468000000	3752644.72033000000
Ambrosia_artemisiifolia	-8839298.21176000000	3673164.97492000000
Ambrosia_artemisiifolia	-8813955.12539000000	3687897.37871000000
Ambrosia_artemisiifolia	-8789281.65380000000	3718902.62706000000
Ambrosia_artemisiifolia	-8821105.72362000000	3755117.18226000000
Ambrosia_artemisiifolia	-8810450.74369000000	3709957.72970000000
Ambrosia_artemisiifolia	-8687773.26266000000	3752838.15949000000
Ambrosia_artemisiifolia	-8771481.86482000000	3681254.72531000000
Ambrosia_artemisiifolia	-8753235.34436000000	3735015.10632000000
Ambrosia_artemisiifolia	-8752256.97348000000	3749360.77981000000
Ambrosia_artemisiifolia	-8754299.58803000000	3707858.81578000000
Ambrosia_artemisiifolia	-8732190.72178000000	3671888.63561000000
Ambrosia_artemisiifolia	-8760564.44221000000	3661651.61327000000
Ambrosia_artemisiifolia	-8722558.49642000000	3728807.60431000000
Ambrosia_artemisiifolia	-8753235.34436000000	3735015.10632000000
Ambrosia_artemisiifolia	-8644443.20393000000	3743865.08074000000
Ambrosia_artemisiifolia	-8599165.08719000000	3745908.45207000000
Ambrosia_artemisiifolia	-8595969.46159000000	3705145.52395000000
Ambrosia_artemisiifolia	-8632828.18551000000	3701845.88924000000
Ambrosia_artemisiifolia	-8680256.01657000000	3702937.70689000000
Ambrosia_artemisiifolia	-8494035.56596000000	3736024.57710000000
Ambrosia_artemisiifolia	-8550799.40949000000	3709998.77701000000
Ambrosia_artemisiifolia	-8494008.54980000000	3734280.78662000000
Ambrosia_artemisiifolia	-8552806.32412000000	3754422.03153000000
Ambrosia_artemisiifolia	-8509947.50438000000	3734393.08461000000
Ambrosia_artemisiifolia	-8426397.33269000000	3725904.70823000000
Ambrosia_artemisiifolia	-8468600.81762000000	3741618.44393000000
Ambrosia_artemisiifolia	-8314301.40554000000	3726702.39327000000
Ambrosia_artemisiifolia	-8355038.39549000000	3732627.22935000000
Ambrosia_artemisiifolia	-8266046.20463000000	3726552.66651000000
Ambrosia_artemisiifolia	-8279712.52136000000	3754532.80152000000
Ambrosia_artemisiifolia	-8221863.20718000000	3746800.11972000000
Ambrosia_artemisiifolia	-8141632.93542000000	3675700.83400000000
Ambrosia_artemisiifolia	-8190422.18789000000	3684565.60005000000
Ambrosia_artemisiifolia	-8131774.93217000000	3709323.02164000000
Ambrosia_artemisiifolia	-8096986.80382000000	3754243.45646000000
Ambrosia_artemisiifolia	-8067786.19597000000	3660870.49734000000
Ambrosia_artemisiifolia	-8064058.44853000000	3752233.10099000000
Ambrosia_artemisiifolia	-8034202.21640000000	3750931.31300000000
Ambrosia_artemisiifolia	-8094857.35162000000	3705353.82944000000
Ambrosia_artemisiifolia	-8007730.24055000000	3679467.46940000000
Ambrosia_artemisiifolia	-8003431.77677000000	3713159.62026000000
Ambrosia_artemisiifolia	-7972181.80032000000	3683723.04224000000
Ambrosia_artemisiifolia	-7947963.74398000000	3663516.40720000000
Ambrosia_artemisiifolia	-7877960.63198000000	3695769.35197000000
Ambrosia_artemisiifolia	-10680635.63000000000	3862414.62694000000
Ambrosia_artemisiifolia	-10700483.82270000000	3814021.37824000000
Ambrosia_artemisiifolia	-9405087.00511000000	3773198.21663000000
Ambrosia_artemisiifolia	-9436154.62249000000	3811916.30480000000
Ambrosia_artemisiifolia	-9371893.21606000000	3877548.73337000000
Ambrosia_artemisiifolia	-9312278.78186000000	3772080.76627000000
Ambrosia_artemisiifolia	-9262680.97436000000	3801995.83058000000
Ambrosia_artemisiifolia	-9178243.41836000000	3779328.06468000000
Ambrosia_artemisiifolia	-9228665.70112000000	3857832.84679000000
Ambrosia_artemisiifolia	-9128930.72781000000	3836000.12183000000
Ambrosia_artemisiifolia	-8982390.25996000000	3848494.87253000000
Ambrosia_artemisiifolia	-8991214.41272000000	3780932.67974000000
Ambrosia_artemisiifolia	-9027077.88066000000	3830335.44332000000
Ambrosia_artemisiifolia	-8938173.49231000000	3872296.59994000000
Ambrosia_artemisiifolia	-8930728.61092000000	3833935.04445000000
Ambrosia_artemisiifolia	-8928451.05228000000	3790631.17118000000
Ambrosia_artemisiifolia	-8877004.08522000000	3776872.16283000000
Ambrosia_artemisiifolia	-8892008.66666000000	3843045.17506000000
Ambrosia_artemisiifolia	-8810995.31225000000	3787111.52988000000
Ambrosia_artemisiifolia	-8814157.74657000000	3821591.08810000000
Ambrosia_artemisiifolia	-8783620.80374000000	3848948.15782000000
Ambrosia_artemisiifolia	-8861841.26627000000	3841964.13155000000
Ambrosia_artemisiifolia	-8739727.26513000000	3798677.73022000000
Ambrosia_artemisiifolia	-8694118.20045000000	3829226.55647000000
Ambrosia_artemisiifolia	-8726669.19790000000	3863561.60031000000
Ambrosia_artemisiifolia	-8722357.80496000000	3788332.34230000000
Ambrosia_artemisiifolia	-8771983.97942000000	3875277.35672000000
Ambrosia_artemisiifolia	-8761029.50608000000	3788083.34919000000
Ambrosia_artemisiifolia	-8693656.61009000000	3784979.91955000000
Ambrosia_artemisiifolia	-8770415.30548000000	3821361.55530000000
Ambrosia_artemisiifolia	-8603526.26706000000	3837337.25130000000
Ambrosia_artemisiifolia	-8666724.78063000000	3830848.54844000000
Ambrosia_artemisiifolia	-8676137.01726000000	3869077.14998000000
Ambrosia_artemisiifolia	-8636042.14351000000	3792095.44461000000
Ambrosia_artemisiifolia	-8666592.01550000000	3794371.77804000000
Ambrosia_artemisiifolia	-8612244.76734000000	3789573.38641000000
Ambrosia_artemisiifolia	-8640534.54471000000	3838220.14397000000
Ambrosia_artemisiifolia	-8552545.81117000000	3792861.94165000000
Ambrosia_artemisiifolia	-8558533.74972000000	3839493.54409000000
Ambrosia_artemisiifolia	-8586069.96924000000	3787932.06630000000
Ambrosia_artemisiifolia	-8558279.02594000000	3863074.81034000000
Ambrosia_artemisiifolia	-8424109.06407000000	3877272.44153000000
Ambrosia_artemisiifolia	-8292995.78756000000	3858694.18122000000
Ambrosia_artemisiifolia	-8059121.24557000000	3819083.09725000000
Ambrosia_artemisiifolia	-8030725.81572000000	3799141.94424000000
Ambrosia_artemisiifolia	-8049924.65577000000	3786061.39151000000
Ambrosia_artemisiifolia	-8090197.06428000000	3829568.08398000000
Ambrosia_artemisiifolia	-7823613.19085000000	3874827.51788000000
Ambrosia_artemisiifolia	-7859957.64290000000	3856517.85559000000
Ambrosia_artemisiifolia	-7887465.88140000000	3852034.25788000000
Ambrosia_artemisiifolia	-7838705.57481000000	3821361.00931000000
Ambrosia_artemisiifolia	-7851319.22623000000	3821632.91014000000
Ambrosia_artemisiifolia	-10470691.13280000000	3961532.50392000000
Ambrosia_artemisiifolia	-10446955.50790000000	3955068.84703000000
Ambrosia_artemisiifolia	-10446955.50790000000	3955068.84703000000
Ambrosia_artemisiifolia	-10446955.50790000000	3963686.10699000000
Ambrosia_artemisiifolia	-10307858.95660000000	3915681.06912000000
Ambrosia_artemisiifolia	-10201120.04420000000	3945648.30344000000
Ambrosia_artemisiifolia	-9978138.32077000000	3964306.79489000000
Ambrosia_artemisiifolia	-9476460.80120000000	3903636.67033000000
Ambrosia_artemisiifolia	-9337750.19498000000	3961193.26815000000
Ambrosia_artemisiifolia	-9203010.96406000000	3962815.89317000000
Ambrosia_artemisiifolia	-9147917.29804000000	3930755.46838000000
Ambrosia_artemisiifolia	-9160541.56295000000	3957757.16956000000
Ambrosia_artemisiifolia	-9142790.01711000000	3889687.49552000000
Ambrosia_artemisiifolia	-9099319.08840000000	3895925.08416000000
Ambrosia_artemisiifolia	-9044233.52723000000	3884960.62421000000
Ambrosia_artemisiifolia	-8978580.98161000000	3916052.59779000000
Ambrosia_artemisiifolia	-9031401.43087000000	3951922.19600000000
Ambrosia_artemisiifolia	-9005150.40861000000	3888422.82970000000
Ambrosia_artemisiifolia	-9058124.27105000000	3940960.92392000000
Ambrosia_artemisiifolia	-9005115.67354000000	3954409.74524000000
Ambrosia_artemisiifolia	-8937524.13964000000	3935652.30919000000
Ambrosia_artemisiifolia	-8890969.50942000000	3934422.38669000000
Ambrosia_artemisiifolia	-8937524.13964000000	3935652.30919000000
Ambrosia_artemisiifolia	-8936559.27684000000	3937811.59228000000
Ambrosia_artemisiifolia	-8891755.87260000000	3930019.76106000000
Ambrosia_artemisiifolia	-8946207.90486000000	3934572.49078000000
Ambrosia_artemisiifolia	-8940722.65983000000	3943628.50995000000
Ambrosia_artemisiifolia	-8913169.07278000000	3967685.16377000000
Ambrosia_artemisiifolia	-8888282.36651000000	3887710.25999000000
Ambrosia_artemisiifolia	-8972685.18746000000	3966451.71311000000
Ambrosia_artemisiifolia	-8930170.92022000000	3910383.17242000000
Ambrosia_artemisiifolia	-8857415.05465000000	3966702.07532000000
Ambrosia_artemisiifolia	-8803677.40681000000	3918431.39489000000
Ambrosia_artemisiifolia	-8845159.17436000000	3893262.04797000000
Ambrosia_artemisiifolia	-8853989.21279000000	3923494.64291000000
Ambrosia_artemisiifolia	-8823971.36614000000	3963235.61252000000
Ambrosia_artemisiifolia	-8812133.46441000000	3878541.97520000000
Ambrosia_artemisiifolia	-8802958.96997000000	3957667.75026000000
Ambrosia_artemisiifolia	-8726566.15055000000	3906829.53983000000
Ambrosia_artemisiifolia	-8687030.31830000000	3946836.59801000000
Ambrosia_artemisiifolia	-8598689.02389000000	3922158.00880000000
Ambrosia_artemisiifolia	-8639895.80554000000	3922140.70911000000
Ambrosia_artemisiifolia	-8598892.03102000000	3880359.98803000000
Ambrosia_artemisiifolia	-8635641.72544000000	3880031.33002000000
Ambrosia_artemisiifolia	-8637760.56416000000	3959689.50422000000
Ambrosia_artemisiifolia	-8598794.96582000000	3959637.26360000000
Ambrosia_artemisiifolia	-8678574.26070000000	3906727.20615000000
Ambrosia_artemisiifolia	-8554529.18314000000	3922075.83502000000
Ambrosia_artemisiifolia	-8557462.75201000000	3882623.82329000000
Ambrosia_artemisiifolia	-8553066.83708000000	3960035.90094000000
Ambrosia_artemisiifolia	-8509491.12427000000	3942500.46876000000
Ambrosia_artemisiifolia	-8500762.58942000000	3954051.50978000000
Ambrosia_artemisiifolia	-8454651.79609000000	3959999.27998000000
Ambrosia_artemisiifolia	-8486087.02619000000	3970658.36477000000
Ambrosia_artemisiifolia	-8458629.92542000000	3970144.06488000000
Ambrosia_artemisiifolia	-8406546.05242000000	3985941.93241000000
Ambrosia_artemisiifolia	-8468359.60192000000	3899475.10127000000
Ambrosia_artemisiifolia	-8433089.04217000000	3893030.53593000000
Ambrosia_artemisiifolia	-8482081.88070000000	3962070.94921000000
Ambrosia_artemisiifolia	-8359713.15577000000	3936970.17576000000
Ambrosia_artemisiifolia	-8367344.25567000000	3922206.66400000000
Ambrosia_artemisiifolia	-8311150.64606000000	3943198.02453000000
Ambrosia_artemisiifolia	-8312427.15954000000	3951895.78551000000
Ambrosia_artemisiifolia	-8024401.62248000000	3897060.36307000000
Ambrosia_artemisiifolia	-8075819.64366000000	3965248.24870000000
Ambrosia_artemisiifolia	-8072846.90137000000	3927910.86308000000
Ambrosia_artemisiifolia	-7817706.78321000000	3925408.41002000000
Ambrosia_artemisiifolia	-7849632.06713000000	3985289.96749000000
Ambrosia_artemisiifolia	-7829192.02758000000	3962522.57423000000
Ambrosia_artemisiifolia	-7785823.37433000000	3916548.09208000000
Ambrosia_artemisiifolia	-7781813.40452000000	3969552.04838000000
Ambrosia_artemisiifolia	-11288894.78940000000	3986270.20787000000
Ambrosia_artemisiifolia	-11288894.78940000000	3986270.20787000000
Ambrosia_artemisiifolia	-11288894.78940000000	3986270.20787000000
Ambrosia_artemisiifolia	-10853830.43280000000	4023007.22839000000
Ambrosia_artemisiifolia	-10702209.96230000000	4084691.42967000000
Ambrosia_artemisiifolia	-10707709.68030000000	4079481.05991000000
Ambrosia_artemisiifolia	-10692431.07780000000	4071530.87087000000
Ambrosia_artemisiifolia	-10460708.66230000000	4084995.45434000000
Ambrosia_artemisiifolia	-10443674.97440000000	3990565.97802000000
Ambrosia_artemisiifolia	-10175019.05810000000	4065434.62263000000
Ambrosia_artemisiifolia	-9414793.52490000000	4021652.95937000000
Ambrosia_artemisiifolia	-9270914.14865000000	3999445.70399000000
Ambrosia_artemisiifolia	-9103080.12361000000	3993899.57263000000
Ambrosia_artemisiifolia	-9092445.79174000000	4061193.63621000000
Ambrosia_artemisiifolia	-8995081.10040000000	4009347.09220000000
Ambrosia_artemisiifolia	-9032138.20011000000	4011536.45102000000
Ambrosia_artemisiifolia	-9002447.82790000000	4057621.45646000000
Ambrosia_artemisiifolia	-8894868.52000000000	4081867.56130000000
Ambrosia_artemisiifolia	-8892982.69566000000	4035901.88090000000
Ambrosia_artemisiifolia	-8940132.74271000000	4089564.60916000000
Ambrosia_artemisiifolia	-8934093.47346000000	4004545.09820000000
Ambrosia_artemisiifolia	-8924704.97245000000	4045611.95662000000
Ambrosia_artemisiifolia	-8851065.67850000000	4088115.91142000000
Ambrosia_artemisiifolia	-8805270.39530000000	4075146.77366000000
Ambrosia_artemisiifolia	-8808975.46846000000	4014837.48707000000
Ambrosia_artemisiifolia	-8849422.51714000000	4049404.16635000000
Ambrosia_artemisiifolia	-8854763.99762000000	4006742.09517000000
Ambrosia_artemisiifolia	-8712484.36390000000	4044953.49240000000
Ambrosia_artemisiifolia	-8700330.95204000000	4087342.27258000000
Ambrosia_artemisiifolia	-8734309.56049000000	4000467.94494000000
Ambrosia_artemisiifolia	-8775187.90284000000	4016892.06384000000
Ambrosia_artemisiifolia	-8676047.28502000000	4034473.57193000000
Ambrosia_artemisiifolia	-8590696.10043000000	3996275.31425000000
Ambrosia_artemisiifolia	-8614527.63274000000	4051890.56109000000
Ambrosia_artemisiifolia	-8664575.06630000000	4068724.60347000000
Ambrosia_artemisiifolia	-8643285.36856000000	3995820.32311000000
Ambrosia_artemisiifolia	-8646025.57892000000	4039573.34727000000
Ambrosia_artemisiifolia	-8611634.00919000000	4023279.87809000000
Ambrosia_artemisiifolia	-8498905.22852000000	4016707.24931000000
Ambrosia_artemisiifolia	-8533660.55153000000	4036735.68260000000
Ambrosia_artemisiifolia	-8537612.62957000000	4081422.53191000000
Ambrosia_artemisiifolia	-8575701.07113000000	4031955.73841000000
Ambrosia_artemisiifolia	-8545806.72692000000	3998178.53192000000
Ambrosia_artemisiifolia	-8582264.55035000000	4084802.72937000000
Ambrosia_artemisiifolia	-8565466.28895000000	4056031.16687000000
Ambrosia_artemisiifolia	-8481519.36568000000	4025932.88150000000
Ambrosia_artemisiifolia	-8407439.12943000000	3998347.18316000000
Ambrosia_artemisiifolia	-8439493.80146000000	4015704.94816000000
Ambrosia_artemisiifolia	-8463589.32022000000	4020612.64695000000
Ambrosia_artemisiifolia	-8444842.61489000000	4017150.54118000000
Ambrosia_artemisiifolia	-8439949.21670000000	4006599.10310000000
Ambrosia_artemisiifolia	-8481519.36568000000	4025932.88150000000
Ambrosia_artemisiifolia	-8463589.32022000000	4020701.48466000000
Ambrosia_artemisiifolia	-8406233.05093000000	3990505.85044000000
Ambrosia_artemisiifolia	-8407439.12943000000	3998347.18316000000
Ambrosia_artemisiifolia	-8149921.58933000000	4070691.21961000000
Ambrosia_artemisiifolia	-8170941.60791000000	3990931.78185000000
Ambrosia_artemisiifolia	-8016274.10067000000	4080435.94710000000
Ambrosia_artemisiifolia	-8055935.75103000000	4049741.57114000000
Ambrosia_artemisiifolia	-8043677.16912000000	4087982.54837000000
Ambrosia_artemisiifolia	-7955499.32246000000	4071041.48276000000
Ambrosia_artemisiifolia	-7941276.27989000000	4082373.70966000000
Ambrosia_artemisiifolia	-7909055.65146000000	4068623.22681000000
Ambrosia_artemisiifolia	-7820297.92226000000	4009732.32629000000
Ambrosia_artemisiifolia	-7876997.11999000000	4044747.44597000000
Ambrosia_artemisiifolia	-7841478.59050000000	4082329.05063000000
Ambrosia_artemisiifolia	-7857576.36150000000	4014574.55580000000
Ambrosia_artemisiifolia	-7795967.94183000000	4033583.45467000000
Ambrosia_artemisiifolia	-7794249.52118000000	4058473.48019000000
Ambrosia_artemisiifolia	-7739903.62383000000	4057413.02291000000
Ambrosia_artemisiifolia	-7755770.79262000000	4084202.94947000000
Ambrosia_artemisiifolia	-7650998.27062000000	4030655.67313000000
Ambrosia_artemisiifolia	-7714105.12222000000	4007210.28814000000
Ambrosia_artemisiifolia	-7620116.87176000000	4083544.33730000000
Ambrosia_artemisiifolia	-11288894.78940000000	4093085.62809000000
Ambrosia_artemisiifolia	-11095922.22890000000	4093085.62809000000
Ambrosia_artemisiifolia	-10859920.64680000000	4156085.65337000000
Ambrosia_artemisiifolia	-10317690.90850000000	4094831.29676000000
Ambrosia_artemisiifolia	-10110273.38700000000	4184204.91447000000
Ambrosia_artemisiifolia	-9984402.21009000000	4095053.43740000000
Ambrosia_artemisiifolia	-9624051.52222000000	4123799.79792000000
Ambrosia_artemisiifolia	-9500383.60952000000	4162477.22258000000
Ambrosia_artemisiifolia	-9361851.50293000000	4143806.94445000000
Ambrosia_artemisiifolia	-9366176.01801000000	4144574.10464000000
Ambrosia_artemisiifolia	-9336927.64944000000	4095775.03881000000
Ambrosia_artemisiifolia	-9329647.27717000000	4169615.73213000000
Ambrosia_artemisiifolia	-9238446.51535000000	4190811.65658000000
Ambrosia_artemisiifolia	-9091323.27036000000	4143370.74071000000
Ambrosia_artemisiifolia	-9143650.67473000000	4105103.38580000000
Ambrosia_artemisiifolia	-9075836.25752000000	4183823.88995000000
Ambrosia_artemisiifolia	-8988078.12618000000	4153773.64132000000
Ambrosia_artemisiifolia	-9012484.33077000000	4198440.37844000000
Ambrosia_artemisiifolia	-8990254.47072000000	4098801.30296000000
Ambrosia_artemisiifolia	-9036923.34069000000	4150887.48083000000
Ambrosia_artemisiifolia	-9068698.20250000000	4102621.26833000000
Ambrosia_artemisiifolia	-8906727.06979000000	4174509.43079000000
Ambrosia_artemisiifolia	-8917592.00387000000	4123564.80707000000
Ambrosia_artemisiifolia	-8967928.31736000000	4127024.27258000000
Ambrosia_artemisiifolia	-8966860.79315000000	4193105.82279000000
Ambrosia_artemisiifolia	-8941826.46288000000	4161693.67914000000
Ambrosia_artemisiifolia	-8834017.51764000000	4180560.00915000000
Ambrosia_artemisiifolia	-8816563.14954000000	4123714.37628000000
Ambrosia_artemisiifolia	-8869894.97609000000	4121633.09960000000
Ambrosia_artemisiifolia	-8711469.32823000000	4120124.56357000000
Ambrosia_artemisiifolia	-8741394.06562000000	4116978.67082000000
Ambrosia_artemisiifolia	-8590831.56717000000	4117216.48046000000
Ambrosia_artemisiifolia	-8656309.08667000000	4096473.01423000000
Ambrosia_artemisiifolia	-8678607.06604000000	4131591.15747000000
Ambrosia_artemisiifolia	-8605322.84160000000	4179437.66258000000
Ambrosia_artemisiifolia	-8634120.13680000000	4131101.37330000000
Ambrosia_artemisiifolia	-8587675.50094000000	4144946.46630000000
Ambrosia_artemisiifolia	-8682992.36748000000	4185572.95521000000
Ambrosia_artemisiifolia	-8677987.62412000000	4162209.09280000000
Ambrosia_artemisiifolia	-8636435.80753000000	4174505.74695000000
Ambrosia_artemisiifolia	-8540828.99972000000	4158005.75663000000
Ambrosia_artemisiifolia	-8546400.02106000000	4185793.39036000000
Ambrosia_artemisiifolia	-8556519.69510000000	4123733.95876000000
Ambrosia_artemisiifolia	-8514268.73893000000	4171410.04426000000
Ambrosia_artemisiifolia	-8346331.47356000000	4115274.09803000000
Ambrosia_artemisiifolia	-8297820.10158000000	4174498.90553000000
Ambrosia_artemisiifolia	-8264559.35105000000	4108119.67571000000
Ambrosia_artemisiifolia	-8229922.70616000000	4170382.57123000000
Ambrosia_artemisiifolia	-8214497.44454000000	4188404.23839000000
Ambrosia_artemisiifolia	-8121365.02739000000	4139698.60751000000
Ambrosia_artemisiifolia	-8185816.89774000000	4118370.80160000000
Ambrosia_artemisiifolia	-8150610.98380000000	4119019.28821000000
Ambrosia_artemisiifolia	-8105064.63521000000	4153897.81194000000
Ambrosia_artemisiifolia	-8047093.74831000000	4186204.70737000000
Ambrosia_artemisiifolia	-8014868.29556000000	4172795.75426000000
Ambrosia_artemisiifolia	-8087565.40099000000	4126568.73758000000
Ambrosia_artemisiifolia	-8080969.11644000000	4161371.24057000000
Ambrosia_artemisiifolia	-7924277.32704000000	4109666.35463000000
Ambrosia_artemisiifolia	-7992901.26414000000	4105291.12435000000
Ambrosia_artemisiifolia	-7955585.19525000000	4117191.79940000000
Ambrosia_artemisiifolia	-7947655.37382000000	4187449.15795000000
Ambrosia_artemisiifolia	-7981716.57453000000	4186981.45858000000
Ambrosia_artemisiifolia	-7973451.55977000000	4148151.98091000000
Ambrosia_artemisiifolia	-8004420.76114000000	4130537.09970000000
Ambrosia_artemisiifolia	-7873245.73341000000	4123726.65503000000
Ambrosia_artemisiifolia	-7874876.35155000000	4166356.71629000000
Ambrosia_artemisiifolia	-7833043.37394000000	4195528.12174000000
Ambrosia_artemisiifolia	-7830683.31952000000	4166268.22240000000
Ambrosia_artemisiifolia	-7827509.88577000000	4135049.56089000000
Ambrosia_artemisiifolia	-7910982.48248000000	4191495.24218000000
Ambrosia_artemisiifolia	-7885677.02576000000	4093649.14639000000
Ambrosia_artemisiifolia	-7775621.87992000000	4129019.15039000000
Ambrosia_artemisiifolia	-7815388.70032000000	4093085.62809000000
Ambrosia_artemisiifolia	-7743358.79753000000	4109877.85224000000
Ambrosia_artemisiifolia	-7770360.96549000000	4197422.56354000000
Ambrosia_artemisiifolia	-7786862.14562000000	4165720.06736000000
Ambrosia_artemisiifolia	-7806375.91688000000	4096375.65760000000
Ambrosia_artemisiifolia	-7728770.07195000000	4196014.37010000000
Ambrosia_artemisiifolia	-7714593.82523000000	4128262.93666000000
Ambrosia_artemisiifolia	-7632748.46963000000	4160836.06584000000
Ambrosia_artemisiifolia	-7668755.60564000000	4182019.16172000000
Ambrosia_artemisiifolia	-7657348.51515000000	4101636.31820000000
Ambrosia_artemisiifolia	-7687845.41618000000	4156767.60259000000
Ambrosia_artemisiifolia	-7590111.56833000000	4120686.83942000000
Ambrosia_artemisiifolia	-7547289.50986000000	4097183.25112000000
Ambrosia_artemisiifolia	-7579568.12654000000	4158635.26055000000
Ambrosia_artemisiifolia	-7512897.45770000000	4112423.17764000000
Ambrosia_artemisiifolia	-7515066.46928000000	4147118.44382000000
Ambrosia_artemisiifolia	-7469307.36844000000	4168655.87878000000
Ambrosia_artemisiifolia	-7519654.39190000000	4191982.97481000000
Ambrosia_artemisiifolia	-7381621.50532000000	4185684.38234000000
Ambrosia_artemisiifolia	-10784094.58780000000	4285935.52429000000
Ambrosia_artemisiifolia	-10644334.01790000000	4239257.61363000000
Ambrosia_artemisiifolia	-10564134.23580000000	4238847.02431000000
Ambrosia_artemisiifolia	-10445596.98110000000	4259618.36831000000
Ambrosia_artemisiifolia	-10309407.94730000000	4270578.60163000000
Ambrosia_artemisiifolia	-10257314.13620000000	4289002.81867000000
Ambrosia_artemisiifolia	-10225439.41110000000	4251848.44154000000
Ambrosia_artemisiifolia	-10114413.61330000000	4247871.27303000000
Ambrosia_artemisiifolia	-9552652.15726000000	4265147.54389000000
Ambrosia_artemisiifolia	-9399206.16633000000	4256056.06850000000
Ambrosia_artemisiifolia	-9390862.61173000000	4219727.19801000000
Ambrosia_artemisiifolia	-9298603.78136000000	4292818.15088000000
Ambrosia_artemisiifolia	-9353858.00055000000	4219850.33625000000
Ambrosia_artemisiifolia	-9202807.37801000000	4262398.61821000000
Ambrosia_artemisiifolia	-9096281.70030000000	4219552.33031000000
Ambrosia_artemisiifolia	-9093481.66845000000	4259282.86359000000
Ambrosia_artemisiifolia	-9090392.66019000000	4301523.66371000000
Ambrosia_artemisiifolia	-9166089.13812000000	4293223.32974000000
Ambrosia_artemisiifolia	-9059283.07128000000	4252275.51486000000
Ambrosia_artemisiifolia	-8976674.41272000000	4245406.78677000000
Ambrosia_artemisiifolia	-9041983.08123000000	4221223.90006000000
Ambrosia_artemisiifolia	-8994748.22273000000	4294468.22614000000
Ambrosia_artemisiifolia	-8944592.72453000000	4294446.84451000000
Ambrosia_artemisiifolia	-8943800.57217000000	4226287.52248000000
Ambrosia_artemisiifolia	-8891548.04116000000	4288775.04621000000
Ambrosia_artemisiifolia	-8909088.66799000000	4214107.36342000000
Ambrosia_artemisiifolia	-8926818.02198000000	4259463.90646000000
Ambrosia_artemisiifolia	-8879534.92035000000	4255422.40833000000
Ambrosia_artemisiifolia	-8834883.57849000000	4276426.41349000000
Ambrosia_artemisiifolia	-8852210.00578000000	4225378.33829000000
Ambrosia_artemisiifolia	-8689021.21621000000	4278504.84368000000
Ambrosia_artemisiifolia	-8758197.63375000000	4230107.16294000000
Ambrosia_artemisiifolia	-8744732.97335000000	4285161.95313000000
Ambrosia_artemisiifolia	-8755871.34954000000	4200945.46622000000
Ambrosia_artemisiifolia	-8714068.08970000000	4220964.78339000000
Ambrosia_artemisiifolia	-8660365.36989000000	4250183.75726000000
Ambrosia_artemisiifolia	-8627157.68682000000	4218462.20716000000
Ambrosia_artemisiifolia	-8673370.27318000000	4217997.21378000000
Ambrosia_artemisiifolia	-8648525.53844000000	4277813.37326000000
Ambrosia_artemisiifolia	-8500989.33218000000	4261996.01770000000
Ambrosia_artemisiifolia	-8508771.91554000000	4219157.55612000000
Ambrosia_artemisiifolia	-8470238.18980000000	4223388.13715000000
Ambrosia_artemisiifolia	-8442051.65275000000	4253270.61494000000
Ambrosia_artemisiifolia	-8401674.07419000000	4263070.41006000000
Ambrosia_artemisiifolia	-8307196.25235000000	4214561.35473000000
Ambrosia_artemisiifolia	-8371812.53531000000	4247565.05152000000
Ambrosia_artemisiifolia	-8338010.49675000000	4286731.88000000000
Ambrosia_artemisiifolia	-8384579.59992000000	4291979.28624000000
Ambrosia_artemisiifolia	-8342015.25630000000	4252432.61071000000
Ambrosia_artemisiifolia	-8217502.99217000000	4217725.95611000000
Ambrosia_artemisiifolia	-8270815.13552000000	4239754.57804000000
Ambrosia_artemisiifolia	-8260219.97708000000	4212060.07391000000
Ambrosia_artemisiifolia	-8129049.19475000000	4245527.88782000000
Ambrosia_artemisiifolia	-8111016.87383000000	4213047.67862000000
Ambrosia_artemisiifolia	-8201077.16782000000	4297961.62305000000
Ambrosia_artemisiifolia	-8193426.77066000000	4262319.95424000000
Ambrosia_artemisiifolia	-8154590.07800000000	4211923.20048000000
Ambrosia_artemisiifolia	-8155306.97106000000	4287148.78077000000
Ambrosia_artemisiifolia	-8022296.19536000000	4228842.01726000000
Ambrosia_artemisiifolia	-8097666.06724000000	4270474.51136000000
Ambrosia_artemisiifolia	-8098808.46479000000	4302224.68981000000
Ambrosia_artemisiifolia	-8058616.13989000000	4280426.18645000000
Ambrosia_artemisiifolia	-8081283.17928000000	4204790.01700000000
Ambrosia_artemisiifolia	-8088711.17557000000	4235227.13812000000
Ambrosia_artemisiifolia	-7941786.69231000000	4292905.66619000000
Ambrosia_artemisiifolia	-7980534.61760000000	4288288.84086000000
Ambrosia_artemisiifolia	-7958290.67055000000	4233941.20990000000
Ambrosia_artemisiifolia	-7988787.47510000000	4219472.01564000000
Ambrosia_artemisiifolia	-7916537.19764000000	4269982.14703000000
Ambrosia_artemisiifolia	-8006283.91121000000	4256516.29497000000
Ambrosia_artemisiifolia	-7927912.93008000000	4227745.84687000000
Ambrosia_artemisiifolia	-7868138.71460000000	4298249.83772000000
Ambrosia_artemisiifolia	-7869033.52836000000	4233851.51597000000
Ambrosia_artemisiifolia	-7836080.18312000000	4267986.37267000000
Ambrosia_artemisiifolia	-7832462.52653000000	4294894.18663000000
Ambrosia_artemisiifolia	-7875475.53135000000	4203740.31689000000
Ambrosia_artemisiifolia	-7832888.41697000000	4229659.94847000000
Ambrosia_artemisiifolia	-7883463.63049000000	4276751.25401000000
Ambrosia_artemisiifolia	-7836892.59760000000	4249361.31093000000
Ambrosia_artemisiifolia	-7769353.16629000000	4265168.37515000000
Ambrosia_artemisiifolia	-7803120.46979000000	4283167.89941000000
Ambrosia_artemisiifolia	-7799287.06987000000	4224697.40767000000
Ambrosia_artemisiifolia	-7743336.60568000000	4231406.52604000000
Ambrosia_artemisiifolia	-7772029.69570000000	4239275.37405000000
Ambrosia_artemisiifolia	-7771270.34868000000	4295713.04091000000
Ambrosia_artemisiifolia	-7739362.33580000000	4281613.93869000000
Ambrosia_artemisiifolia	-7694453.27909000000	4198987.65693000000
Ambrosia_artemisiifolia	-7709519.12932000000	4233191.01373000000
Ambrosia_artemisiifolia	-7669207.16143000000	4231035.19486000000
Ambrosia_artemisiifolia	-7700228.46539000000	4272967.53717000000
Ambrosia_artemisiifolia	-7639039.76105000000	4248504.97269000000
Ambrosia_artemisiifolia	-7647301.88122000000	4272007.21507000000
Ambrosia_artemisiifolia	-7561165.68425000000	4252994.41851000000
Ambrosia_artemisiifolia	-7588687.43083000000	4281192.39681000000
Ambrosia_artemisiifolia	-7605885.14543000000	4203552.95831000000
Ambrosia_artemisiifolia	-7609340.31912000000	4237499.15030000000
Ambrosia_artemisiifolia	-7526375.24024000000	4236621.35113000000
Ambrosia_artemisiifolia	-7495449.84364000000	4249578.98205000000
Ambrosia_artemisiifolia	-7518124.69842000000	4272339.61460000000
Ambrosia_artemisiifolia	-7491465.92513000000	4223986.28174000000
Ambrosia_artemisiifolia	-7437361.24348000000	4211298.64880000000
Ambrosia_artemisiifolia	-7486988.96172000000	4294077.32809000000
Ambrosia_artemisiifolia	-7524786.49715000000	4299725.51094000000
Ambrosia_artemisiifolia	-7464758.04032000000	4199962.26103000000
Ambrosia_artemisiifolia	-7465792.27676000000	4260469.21310000000
Ambrosia_artemisiifolia	-7439361.40407000000	4286747.35962000000
Ambrosia_artemisiifolia	-7348890.07853000000	4289553.16534000000
Ambrosia_artemisiifolia	-7397371.53976000000	4214437.72224000000
Ambrosia_artemisiifolia	-7347736.10261000000	4241203.10101000000
Ambrosia_artemisiifolia	-10451697.80860000000	4355982.03929000000
Ambrosia_artemisiifolia	-10294805.32770000000	4355626.40053000000
Ambrosia_artemisiifolia	-10096147.79560000000	4365609.87696000000
Ambrosia_artemisiifolia	-10125249.02250000000	4304872.29364000000
Ambrosia_artemisiifolia	-9983512.60658000000	4352162.84725000000
Ambrosia_artemisiifolia	-9187213.26540000000	4381412.14610000000
Ambrosia_artemisiifolia	-9189031.45286000000	4334039.36918000000
Ambrosia_artemisiifolia	-9147934.66557000000	4390027.00057000000
Ambrosia_artemisiifolia	-9094588.36608000000	4337973.50531000000
Ambrosia_artemisiifolia	-9103834.64632000000	4367295.19102000000
Ambrosia_artemisiifolia	-9101700.36980000000	4396536.75825000000
Ambrosia_artemisiifolia	-9147138.65376000000	4345876.12770000000
Ambrosia_artemisiifolia	-9103480.54167000000	4386563.12397000000
Ambrosia_artemisiifolia	-9042990.39799000000	4304271.43115000000
Ambrosia_artemisiifolia	-8982181.27067000000	4335454.23984000000
Ambrosia_artemisiifolia	-9054272.53874000000	4362923.14212000000
Ambrosia_artemisiifolia	-9025515.76778000000	4337887.60117000000
Ambrosia_artemisiifolia	-9000240.22180000000	4372181.84516000000
Ambrosia_artemisiifolia	-9018111.41063000000	4379405.29120000000
Ambrosia_artemisiifolia	-8991314.27602000000	4402933.44858000000
Ambrosia_artemisiifolia	-8976687.92079000000	4370615.81382000000
Ambrosia_artemisiifolia	-9053451.44050000000	4376600.25593000000
Ambrosia_artemisiifolia	-8942340.73475000000	4330223.64179000000
Ambrosia_artemisiifolia	-8919588.78744000000	4370215.25987000000
Ambrosia_artemisiifolia	-8924680.85088000000	4398621.39694000000
Ambrosia_artemisiifolia	-8909527.68056000000	4332627.35387000000
Ambrosia_artemisiifolia	-8826710.99758000000	4318945.69293000000
Ambrosia_artemisiifolia	-8819066.96851000000	4374074.24919000000
Ambrosia_artemisiifolia	-8865865.70902000000	4382908.61502000000
Ambrosia_artemisiifolia	-8791345.01290000000	4307464.95885000000
Ambrosia_artemisiifolia	-8868150.50414000000	4312806.52563000000
Ambrosia_artemisiifolia	-8846827.03620000000	4366010.55676000000
Ambrosia_artemisiifolia	-8813056.83812000000	4391693.04159000000
Ambrosia_artemisiifolia	-8810162.24971000000	4386563.12397000000
Ambrosia_artemisiifolia	-8782960.45164000000	4338394.54647000000
Ambrosia_artemisiifolia	-8813056.83812000000	4391693.04159000000
Ambrosia_artemisiifolia	-8859265.08259000000	4342631.62780000000
Ambrosia_artemisiifolia	-8722666.07862000000	4376817.79371000000
Ambrosia_artemisiifolia	-8710781.38105000000	4394769.40957000000
Ambrosia_artemisiifolia	-8767360.93579000000	4371076.70903000000
Ambrosia_artemisiifolia	-8692427.27839000000	4331003.66985000000
Ambrosia_artemisiifolia	-8776954.56664000000	4400066.17970000000
Ambrosia_artemisiifolia	-8724431.29512000000	4341934.64728000000
Ambrosia_artemisiifolia	-8605158.81492000000	4360177.02851000000
Ambrosia_artemisiifolia	-8662861.46996000000	4325219.28507000000
Ambrosia_artemisiifolia	-8649030.16169000000	4357774.83113000000
Ambrosia_artemisiifolia	-8615259.96360000000	4369096.79139000000
Ambrosia_artemisiifolia	-8601422.86615000000	4340395.38311000000
Ambrosia_artemisiifolia	-8678588.73365000000	4391243.58739000000
Ambrosia_artemisiifolia	-8650528.11119000000	4364439.62176000000
Ambrosia_artemisiifolia	-8615737.57069000000	4388262.20983000000
Ambrosia_artemisiifolia	-8517222.18397000000	4367128.42441000000
Ambrosia_artemisiifolia	-8585107.03616000000	4391064.70126000000
Ambrosia_artemisiifolia	-8553491.95563000000	4377656.95961000000
Ambrosia_artemisiifolia	-8584917.92305000000	4373020.56978000000
Ambrosia_artemisiifolia	-8429187.13700000000	4318918.99277000000
Ambrosia_artemisiifolia	-8431119.75719000000	4354218.52800000000
Ambrosia_artemisiifolia	-8475159.95495000000	4354653.56854000000
Ambrosia_artemisiifolia	-8463157.06169000000	4332246.72519000000
Ambrosia_artemisiifolia	-8341854.51016000000	4351346.18124000000
Ambrosia_artemisiifolia	-8382603.56090000000	4391484.83113000000
Ambrosia_artemisiifolia	-8326636.69404000000	4319349.70351000000
Ambrosia_artemisiifolia	-8338716.77632000000	4405192.93344000000
Ambrosia_artemisiifolia	-8316193.98393000000	4380572.96203000000
Ambrosia_artemisiifolia	-8373527.09651000000	4320496.84505000000
Ambrosia_artemisiifolia	-8290834.49489000000	4401987.84579000000
Ambrosia_artemisiifolia	-8228866.66383000000	4338573.77664000000
Ambrosia_artemisiifolia	-8238868.43164000000	4383645.19443000000
Ambrosia_artemisiifolia	-8214328.01463000000	4377203.12015000000
Ambrosia_artemisiifolia	-8154434.73508000000	4347807.68821000000
Ambrosia_artemisiifolia	-8194353.03895000000	4342723.77668000000
Ambrosia_artemisiifolia	-8118965.41360000000	4344947.52037000000
Ambrosia_artemisiifolia	-8020807.99098000000	4375992.31090000000
Ambrosia_artemisiifolia	-8073262.37129000000	4378917.03360000000
Ambrosia_artemisiifolia	-8057658.03113000000	4331686.90860000000
Ambrosia_artemisiifolia	-7927701.04621000000	4304402.47181000000
Ambrosia_artemisiifolia	-7924313.41291000000	4333628.02136000000
Ambrosia_artemisiifolia	-8003407.65520000000	4348077.87216000000
Ambrosia_artemisiifolia	-7921078.80685000000	4399677.34380000000
Ambrosia_artemisiifolia	-7971857.60642000000	4403434.67887000000
Ambrosia_artemisiifolia	-7969907.23275000000	4377179.59008000000
Ambrosia_artemisiifolia	-7993505.26825000000	4320956.65029000000
Ambrosia_artemisiifolia	-7904454.79968000000	4311156.56007000000
Ambrosia_artemisiifolia	-7823594.37603000000	4397954.65898000000
Ambrosia_artemisiifolia	-7863799.72658000000	4347783.96935000000
Ambrosia_artemisiifolia	-7827947.83699000000	4354095.90460000000
Ambrosia_artemisiifolia	-7898260.76643000000	4350335.51695000000
Ambrosia_artemisiifolia	-7837435.81536000000	4370384.43079000000
Ambrosia_artemisiifolia	-7882636.74307000000	4327183.11990000000
Ambrosia_artemisiifolia	-7866867.99029000000	4390149.28311000000
Ambrosia_artemisiifolia	-7908128.80426000000	4377754.56719000000
Ambrosia_artemisiifolia	-7831374.54723000000	4324029.87900000000
Ambrosia_artemisiifolia	-7753943.34247000000	4399485.22417000000
Ambrosia_artemisiifolia	-7743687.81574000000	4316481.25602000000
Ambrosia_artemisiifolia	-7746409.69371000000	4373391.58347000000
Ambrosia_artemisiifolia	-7789754.22539000000	4378833.30877000000
Ambrosia_artemisiifolia	-7785179.32841000000	4345963.08252000000
Ambrosia_artemisiifolia	-7697390.80389000000	4343880.76028000000
Ambrosia_artemisiifolia	-7707754.39525000000	4372271.08846000000
Ambrosia_artemisiifolia	-7660860.13332000000	4307528.89979000000
Ambrosia_artemisiifolia	-7654737.11398000000	4343938.02222000000
Ambrosia_artemisiifolia	-7698502.71178000000	4311153.45248000000
Ambrosia_artemisiifolia	-7633812.13438000000	4309136.07031000000
Ambrosia_artemisiifolia	-7660753.03355000000	4387605.37952000000
Ambrosia_artemisiifolia	-7707402.22033000000	4405345.08553000000
Ambrosia_artemisiifolia	-7565023.20574000000	4340727.74174000000
Ambrosia_artemisiifolia	-7610341.36428000000	4306913.61620000000
Ambrosia_artemisiifolia	-7553370.55767000000	4311142.05797000000
Ambrosia_artemisiifolia	-7549221.06870000000	4400611.44004000000
Ambrosia_artemisiifolia	-7620170.90408000000	4343549.14900000000
Ambrosia_artemisiifolia	-7561157.96535000000	4373582.06959000000
Ambrosia_artemisiifolia	-7616463.90119000000	4382115.69485000000
Ambrosia_artemisiifolia	-7589270.20797000000	4334527.23690000000
Ambrosia_artemisiifolia	-7454411.33406000000	4398497.70724000000
Ambrosia_artemisiifolia	-7492766.56018000000	4329542.03836000000
Ambrosia_artemisiifolia	-7512291.52386000000	4381887.72348000000
Ambrosia_artemisiifolia	-7467803.62976000000	4346384.43405000000
Ambrosia_artemisiifolia	-7483715.66467000000	4372647.17437000000
Ambrosia_artemisiifolia	-7439727.08707000000	4377686.44750000000
Ambrosia_artemisiifolia	-7362749.36782000000	4373087.59818000000
Ambrosia_artemisiifolia	-7358227.05587000000	4330431.16046000000
Ambrosia_artemisiifolia	-7372899.72450000000	4321765.69630000000
Ambrosia_artemisiifolia	-7425876.48154000000	4309126.01999000000
Ambrosia_artemisiifolia	-7394529.53638000000	4375604.15155000000
Ambrosia_artemisiifolia	-7401579.30645000000	4396516.56512000000
Ambrosia_artemisiifolia	-7400790.04867000000	4348672.86397000000
Ambrosia_artemisiifolia	-7391062.30190000000	4316530.94533000000
Ambrosia_artemisiifolia	-7427856.38001000000	4340011.08951000000
Ambrosia_artemisiifolia	-10952807.98880000000	4434499.13016000000
Ambrosia_artemisiifolia	-10796219.43970000000	4435935.91974000000
Ambrosia_artemisiifolia	-10752318.18220000000	4494965.21298000000
Ambrosia_artemisiifolia	-10626998.90680000000	4468243.88831000000
Ambrosia_artemisiifolia	-10594677.93270000000	4470392.75071000000
Ambrosia_artemisiifolia	-10330255.35190000000	4433664.23053000000
Ambrosia_artemisiifolia	-9581480.32807000000	4495969.77984000000
Ambrosia_artemisiifolia	-9579823.27270000000	4463035.78777000000
Ambrosia_artemisiifolia	-9464292.53045000000	4503771.93725000000
Ambrosia_artemisiifolia	-9468701.95346000000	4463212.63244000000
Ambrosia_artemisiifolia	-9463181.39445000000	4426253.95890000000
Ambrosia_artemisiifolia	-9405033.93765000000	4429507.99312000000
Ambrosia_artemisiifolia	-9403747.77554000000	4475705.45256000000
Ambrosia_artemisiifolia	-9364514.52426000000	4478130.16511000000
Ambrosia_artemisiifolia	-9284686.60030000000	4495428.14397000000
Ambrosia_artemisiifolia	-9343519.10968000000	4485582.09841000000
Ambrosia_artemisiifolia	-9286359.67240000000	4421857.56245000000
Ambrosia_artemisiifolia	-9286294.06173000000	4452652.78232000000
Ambrosia_artemisiifolia	-9343148.02345000000	4484844.32687000000
Ambrosia_artemisiifolia	-9343432.27203000000	4429617.82586000000
Ambrosia_artemisiifolia	-9267246.70514000000	4472325.80659000000
Ambrosia_artemisiifolia	-9324279.74540000000	4498471.40843000000
Ambrosia_artemisiifolia	-9332037.24233000000	4438233.45813000000
Ambrosia_artemisiifolia	-9247640.69299000000	4487122.27020000000
Ambrosia_artemisiifolia	-9189391.92561000000	4425600.37549000000
Ambrosia_artemisiifolia	-9237765.32221000000	4425400.40894000000
Ambrosia_artemisiifolia	-9240587.54591000000	4443920.85153000000
Ambrosia_artemisiifolia	-9195270.83466000000	4462841.66050000000
Ambrosia_artemisiifolia	-9247640.69299000000	4487122.27020000000
Ambrosia_artemisiifolia	-9237466.69717000000	4496367.88586000000
Ambrosia_artemisiifolia	-9186246.47287000000	4499250.34258000000
Ambrosia_artemisiifolia	-9177128.51939000000	4467299.25481000000
Ambrosia_artemisiifolia	-9235550.96208000000	4449624.45034000000
Ambrosia_artemisiifolia	-9237756.63845000000	4463056.62313000000
Ambrosia_artemisiifolia	-9194911.90570000000	4425618.24764000000
Ambrosia_artemisiifolia	-9195144.43764000000	4496471.10262000000
Ambrosia_artemisiifolia	-9176414.52091000000	4474812.47784000000
Ambrosia_artemisiifolia	-9151782.53843000000	4493197.84013000000
Ambrosia_artemisiifolia	-9149427.30833000000	4478150.45235000000
Ambrosia_artemisiifolia	-9151831.74643000000	4457850.19993000000
Ambrosia_artemisiifolia	-9148288.77022000000	4470082.03559000000
Ambrosia_artemisiifolia	-9102861.09975000000	4457206.18087000000
Ambrosia_artemisiifolia	-9114094.03250000000	4421381.41089000000
Ambrosia_artemisiifolia	-9131654.53551000000	4423394.12951000000
Ambrosia_artemisiifolia	-9102721.19465000000	4492620.77360000000
Ambrosia_artemisiifolia	-9130515.99740000000	4411862.55742000000
Ambrosia_artemisiifolia	-9102087.27979000000	4426687.54059000000
Ambrosia_artemisiifolia	-9130496.70014000000	4457063.37468000000
Ambrosia_artemisiifolia	-9132532.56066000000	4498370.24227000000
Ambrosia_artemisiifolia	-9151290.45840000000	4423365.52595000000
Ambrosia_artemisiifolia	-9055572.20894000000	4449909.82570000000
Ambrosia_artemisiifolia	-9011868.74830000000	4468932.78808000000
Ambrosia_artemisiifolia	-9005766.95594000000	4432332.73610000000
Ambrosia_artemisiifolia	-9053275.83547000000	4417082.17408000000
Ambrosia_artemisiifolia	-9002169.94741000000	4450958.08019000000
Ambrosia_artemisiifolia	-9033045.55709000000	4494605.90076000000
Ambrosia_artemisiifolia	-9004004.15160000000	4501894.37751000000
Ambrosia_artemisiifolia	-8975196.24290000000	4474574.60429000000
Ambrosia_artemisiifolia	-9040764.45951000000	4462147.43762000000
Ambrosia_artemisiifolia	-9002169.94741000000	4428530.86302000000
Ambrosia_artemisiifolia	-9056661.53904000000	4479660.17902000000
Ambrosia_artemisiifolia	-8934121.45448000000	4473313.46691000000
Ambrosia_artemisiifolia	-8933664.68843000000	4446885.20883000000
Ambrosia_artemisiifolia	-8896891.83730000000	4490047.53563000000
Ambrosia_artemisiifolia	-8961161.83101000000	4435024.87526000000
Ambrosia_artemisiifolia	-8950067.35607000000	4504720.85244000000
Ambrosia_artemisiifolia	-8892175.58792000000	4485490.89426000000
Ambrosia_artemisiifolia	-8921350.14448000000	4433188.38761000000
Ambrosia_artemisiifolia	-8960680.84690000000	4490556.13618000000
Ambrosia_artemisiifolia	-8828333.51087000000	4468186.19789000000
Ambrosia_artemisiifolia	-8819162.00750000000	4422373.53105000000
Ambrosia_artemisiifolia	-8816916.28933000000	4506742.21911000000
Ambrosia_artemisiifolia	-8809450.18096000000	4505392.30946000000
Ambrosia_artemisiifolia	-8785075.81684000000	4412179.69674000000
Ambrosia_artemisiifolia	-8822705.46614000000	4422403.15990000000
Ambrosia_artemisiifolia	-8786040.67965000000	4498653.50411000000
Ambrosia_artemisiifolia	-8873275.85535000000	4438421.47348000000
Ambrosia_artemisiifolia	-8856801.78786000000	4495383.00590000000
Ambrosia_artemisiifolia	-8728268.07205000000	4417587.51725000000
Ambrosia_artemisiifolia	-8686456.22494000000	4438811.15246000000
Ambrosia_artemisiifolia	-8777473.66282000000	4442578.57326000000
Ambrosia_artemisiifolia	-8768394.30385000000	4504601.57489000000
Ambrosia_artemisiifolia	-8777356.91442000000	4428530.86302000000
Ambrosia_artemisiifolia	-8716875.45451000000	4455081.20857000000
Ambrosia_artemisiifolia	-8756787.96920000000	4461751.40780000000
Ambrosia_artemisiifolia	-8703062.47863000000	4428530.86302000000
Ambrosia_artemisiifolia	-8735867.81392000000	4503709.96601000000
Ambrosia_artemisiifolia	-8703062.47863000000	4450279.07748000000
Ambrosia_artemisiifolia	-8728597.09027000000	4488497.72469000000
Ambrosia_artemisiifolia	-8733938.08831000000	4434653.77674000000
Ambrosia_artemisiifolia	-8765778.56079000000	4461130.89306000000
Ambrosia_artemisiifolia	-8642492.25134000000	4411517.78185000000
Ambrosia_artemisiifolia	-8653313.67010000000	4445188.53282000000
Ambrosia_artemisiifolia	-8599936.01257000000	4429329.15435000000
Ambrosia_artemisiifolia	-8624087.49338000000	4486252.92204000000
Ambrosia_artemisiifolia	-8587494.58917000000	4412611.08807000000
Ambrosia_artemisiifolia	-8611986.18411000000	4453898.88965000000
Ambrosia_artemisiifolia	-8667276.68215000000	4478301.28628000000
Ambrosia_artemisiifolia	-8620065.55928000000	4425910.01742000000
Ambrosia_artemisiifolia	-8559259.32654000000	4428460.93209000000
Ambrosia_artemisiifolia	-8512925.16747000000	4483264.56652000000
Ambrosia_artemisiifolia	-8516456.08290000000	4459257.25365000000
Ambrosia_artemisiifolia	-8499451.82330000000	4442466.98652000000
Ambrosia_artemisiifolia	-8546099.56278000000	4448041.10339000000
Ambrosia_artemisiifolia	-8542971.47758000000	4482833.73970000000
Ambrosia_artemisiifolia	-8575139.03855000000	4452936.21431000000
Ambrosia_artemisiifolia	-8580480.51902000000	4480455.54351000000
Ambrosia_artemisiifolia	-8579888.09326000000	4506954.43118000000
Ambrosia_artemisiifolia	-8524251.20948000000	4427665.10477000000
Ambrosia_artemisiifolia	-8486385.16880000000	4472952.11777000000
Ambrosia_artemisiifolia	-8419507.63337000000	4459957.02398000000
Ambrosia_artemisiifolia	-8339419.67888000000	4484745.00602000000
Ambrosia_artemisiifolia	-8321519.06173000000	4427819.88650000000
Ambrosia_artemisiifolia	-8268402.39959000000	4504776.85159000000
Ambrosia_artemisiifolia	-8294290.63345000000	4477016.61745000000
Ambrosia_artemisiifolia	-8246315.14626000000	4488017.85841000000
Ambrosia_artemisiifolia	-8189405.22250000000	4487991.11386000000
Ambrosia_artemisiifolia	-8116426.85957000000	4417430.08021000000
Ambrosia_artemisiifolia	-8156479.27936000000	4471800.66055000000
Ambrosia_artemisiifolia	-8131585.33663000000	4479723.15811000000
Ambrosia_artemisiifolia	-8135293.78681000000	4443019.40164000000
Ambrosia_artemisiifolia	-8188408.03679000000	4469147.07278000000
Ambrosia_artemisiifolia	-8118937.43258000000	4504796.66347000000
Ambrosia_artemisiifolia	-8105643.55289000000	4448593.02050000000
Ambrosia_artemisiifolia	-8055680.54482000000	4481606.61161000000
Ambrosia_artemisiifolia	-8077612.35875000000	4466263.07168000000
Ambrosia_artemisiifolia	-8014601.99343000000	4477294.08118000000
Ambrosia_artemisiifolia	-8039412.47553000000	4459039.64286000000
Ambrosia_artemisiifolia	-7984075.66409000000	4462723.55555000000
Ambrosia_artemisiifolia	-7994334.08540000000	4418050.60926000000
Ambrosia_artemisiifolia	-7949859.69938000000	4453804.76441000000
Ambrosia_artemisiifolia	-7945766.75137000000	4417971.28241000000
Ambrosia_artemisiifolia	-7915302.17325000000	4433288.78226000000
Ambrosia_artemisiifolia	-7924974.44041000000	4480269.15798000000
Ambrosia_artemisiifolia	-7905945.41622000000	4490116.60684000000
Ambrosia_artemisiifolia	-7869715.30042000000	4418878.58669000000
Ambrosia_artemisiifolia	-7877930.14232000000	4443990.74596000000
Ambrosia_artemisiifolia	-7867607.07519000000	4468226.11402000000
Ambrosia_artemisiifolia	-7826345.68231000000	4447476.31509000000
Ambrosia_artemisiifolia	-7827612.16122000000	4419563.39110000000
Ambrosia_artemisiifolia	-7762328.00022000000	4502678.92463000000
Ambrosia_artemisiifolia	-7756957.57387000000	4423545.01154000000
Ambrosia_artemisiifolia	-7739724.64178000000	4455736.90048000000
Ambrosia_artemisiifolia	-7726568.25504000000	4433485.69080000000
Ambrosia_artemisiifolia	-7787779.15123000000	4412505.72314000000
Ambrosia_artemisiifolia	-7801593.09197000000	4472984.09176000000
Ambrosia_artemisiifolia	-7786235.37074000000	4438642.00848000000
Ambrosia_artemisiifolia	-7720198.23082000000	4485943.05345000000
Ambrosia_artemisiifolia	-7700040.31715000000	4462321.45661000000
Ambrosia_artemisiifolia	-7673436.73401000000	4437885.45464000000
Ambrosia_artemisiifolia	-7636154.82127000000	4468370.23693000000
Ambrosia_artemisiifolia	-7631221.47776000000	4427684.50370000000
Ambrosia_artemisiifolia	-7665468.31807000000	4489000.85787000000
Ambrosia_artemisiifolia	-7531204.28208000000	4420503.62244000000
Ambrosia_artemisiifolia	-7589797.40900000000	4406867.46941000000
Ambrosia_artemisiifolia	-7576621.33906000000	4464032.77272000000
Ambrosia_artemisiifolia	-7611257.50151000000	4486709.59550000000
Ambrosia_artemisiifolia	-7604086.64116000000	4443822.02015000000
Ambrosia_artemisiifolia	-7568680.03576000000	4428358.33157000000
Ambrosia_artemisiifolia	-7552840.84799000000	4492011.87024000000
Ambrosia_artemisiifolia	-7549036.39396000000	4458555.38597000000
Ambrosia_artemisiifolia	-7435365.90720000000	4441955.39945000000
Ambrosia_artemisiifolia	-7490236.68992000000	4413860.32246000000
Ambrosia_artemisiifolia	-7476843.81530000000	4483490.20869000000
Ambrosia_artemisiifolia	-7486218.03634000000	4444665.00133000000
Ambrosia_artemisiifolia	-7518780.22620000000	4479163.42717000000
Ambrosia_artemisiifolia	-7523742.03317000000	4440505.55024000000
Ambrosia_artemisiifolia	-7450787.69532000000	4425137.52381000000
Ambrosia_artemisiifolia	-7521783.84411000000	4506444.80899000000
Ambrosia_artemisiifolia	-7438772.83776000000	4477686.06396000000
Ambrosia_artemisiifolia	-7468440.43921000000	4462228.75539000000
Ambrosia_artemisiifolia	-7517859.74709000000	4461746.93507000000
Ambrosia_artemisiifolia	-7372601.58190000000	4478162.42179000000
Ambrosia_artemisiifolia	-7424757.24069000000	4502134.33077000000
Ambrosia_artemisiifolia	-7383404.18583000000	4447212.13567000000
Ambrosia_artemisiifolia	-7407323.13471000000	4437881.27402000000
Ambrosia_artemisiifolia	-7429230.34464000000	4457694.28552000000
Ambrosia_artemisiifolia	-7402851.57454000000	4501538.32661000000
Ambrosia_artemisiifolia	-7419967.66174000000	4479438.88604000000
Ambrosia_artemisiifolia	-7369533.31819000000	4493386.74396000000
Ambrosia_artemisiifolia	-7418881.22622000000	4418297.27386000000
Ambrosia_artemisiifolia	-7325791.26303000000	4436795.96974000000
Ambrosia_artemisiifolia	-11691055.39460000000	4593360.87215000000
Ambrosia_artemisiifolia	-10145938.57560000000	4596244.69814000000
Ambrosia_artemisiifolia	-10084851.18190000000	4591936.70802000000
Ambrosia_artemisiifolia	-9979575.96635000000	4600442.55700000000
Ambrosia_artemisiifolia	-10003697.53640000000	4534259.45877000000
Ambrosia_artemisiifolia	-9759266.91293000000	4599782.00060000000
Ambrosia_artemisiifolia	-9720612.57933000000	4512473.28068000000
Ambrosia_artemisiifolia	-9582511.76641000000	4599780.60359000000
Ambrosia_artemisiifolia	-9581975.30269000000	4565626.45678000000
Ambrosia_artemisiifolia	-9635580.18541000000	4600268.54319000000
Ambrosia_artemisiifolia	-9581929.95414000000	4560453.37180000000
Ambrosia_artemisiifolia	-9528543.51636000000	4556095.44370000000
Ambrosia_artemisiifolia	-9475428.01205000000	4577724.48322000000
Ambrosia_artemisiifolia	-9474981.08760000000	4542774.46567000000
Ambrosia_artemisiifolia	-9525083.13241000000	4511346.88891000000
Ambrosia_artemisiifolia	-9530142.87294000000	4553425.05759000000
Ambrosia_artemisiifolia	-9475579.88146000000	4526029.02021000000
Ambrosia_artemisiifolia	-9529597.72546000000	4600354.95195000000
Ambrosia_artemisiifolia	-9421672.99668000000	4586295.22984000000
Ambrosia_artemisiifolia	-9391820.14157000000	4567210.34712000000
Ambrosia_artemisiifolia	-9374373.97481000000	4594552.68705000000
Ambrosia_artemisiifolia	-9400168.13454000000	4512243.24952000000
Ambrosia_artemisiifolia	-9374529.80015000000	4596260.67180000000
Ambrosia_artemisiifolia	-9421769.48296000000	4586470.18050000000
Ambrosia_artemisiifolia	-9401160.01350000000	4541022.35231000000
Ambrosia_artemisiifolia	-9368595.31500000000	4544196.87284000000
Ambrosia_artemisiifolia	-9324770.47462000000	4576808.89271000000
Ambrosia_artemisiifolia	-9267381.78593000000	4594173.81231000000
Ambrosia_artemisiifolia	-9334998.40627000000	4607744.84339000000
Ambrosia_artemisiifolia	-9336388.77357000000	4574183.40161000000
Ambrosia_artemisiifolia	-9319901.68043000000	4538157.42891000000
Ambrosia_artemisiifolia	-9302686.11588000000	4574183.40161000000
Ambrosia_artemisiifolia	-9272746.42312000000	4599963.60976000000
Ambrosia_artemisiifolia	-9284488.80342000000	4550080.18751000000
Ambrosia_artemisiifolia	-9319773.83611000000	4544713.17573000000
Ambrosia_artemisiifolia	-9316474.00533000000	4553143.86569000000
Ambrosia_artemisiifolia	-9282009.10602000000	4603605.80119000000
Ambrosia_artemisiifolia	-9316831.00456000000	4519434.09485000000
Ambrosia_artemisiifolia	-9277173.21365000000	4554250.89631000000
Ambrosia_artemisiifolia	-9284382.66851000000	4572280.49858000000
Ambrosia_artemisiifolia	-9280938.10831000000	4548623.23844000000
Ambrosia_artemisiifolia	-9282713.45587000000	4551536.84898000000
Ambrosia_artemisiifolia	-9338945.66000000000	4566268.07391000000
Ambrosia_artemisiifolia	-9201095.71140000000	4560170.44186000000
Ambrosia_artemisiifolia	-9192238.27087000000	4603126.06719000000
Ambrosia_artemisiifolia	-9237072.55072000000	4531708.69290000000
Ambrosia_artemisiifolia	-9176597.84485000000	4606695.87645000000
Ambrosia_artemisiifolia	-9206720.86154000000	4541022.35231000000
Ambrosia_artemisiifolia	-9236344.07930000000	4573133.86175000000
Ambrosia_artemisiifolia	-9238030.65948000000	4546361.88622000000
Ambrosia_artemisiifolia	-9193881.81817000000	4596580.43716000000
Ambrosia_artemisiifolia	-9189932.24878000000	4603854.13324000000
Ambrosia_artemisiifolia	-9190337.49115000000	4600931.44943000000
Ambrosia_artemisiifolia	-9230504.72962000000	4585030.46088000000
Ambrosia_artemisiifolia	-9193917.13215000000	4603824.21417000000
Ambrosia_artemisiifolia	-9191196.21905000000	4525091.56442000000
Ambrosia_artemisiifolia	-9230504.72962000000	4585030.46088000000
Ambrosia_artemisiifolia	-9186526.28308000000	4568914.15007000000
Ambrosia_artemisiifolia	-9256758.64648000000	4534168.84252000000
Ambrosia_artemisiifolia	-9193966.34015000000	4564849.42327000000
Ambrosia_artemisiifolia	-9189527.00640000000	4530049.67228000000
Ambrosia_artemisiifolia	-9194373.51226000000	4529513.71055000000
Ambrosia_artemisiifolia	-9150134.55276000000	4564589.22395000000
Ambrosia_artemisiifolia	-9150842.76206000000	4528651.55744000000
Ambrosia_artemisiifolia	-9141669.81140000000	4566879.56290000000
Ambrosia_artemisiifolia	-9102458.75196000000	4533781.49591000000
Ambrosia_artemisiifolia	-9158506.66730000000	4553897.03415000000
Ambrosia_artemisiifolia	-9091902.18804000000	4522893.62637000000
Ambrosia_artemisiifolia	-9149036.53889000000	4596575.14612000000
Ambrosia_artemisiifolia	-9103913.28264000000	4572822.37572000000
Ambrosia_artemisiifolia	-9051242.86954000000	4583050.77969000000
Ambrosia_artemisiifolia	-9009493.25608000000	4525696.38808000000
Ambrosia_artemisiifolia	-9049576.55148000000	4546788.07840000000
Ambrosia_artemisiifolia	-9047916.02260000000	4511827.60031000000
Ambrosia_artemisiifolia	-9000638.71014000000	4580778.62122000000
Ambrosia_artemisiifolia	-9001057.94303000000	4537913.39397000000
Ambrosia_artemisiifolia	-8879632.37149000000	4582150.16406000000
Ambrosia_artemisiifolia	-8918422.75074000000	4529656.16730000000
Ambrosia_artemisiifolia	-8906470.99520000000	4606838.63189000000
Ambrosia_artemisiifolia	-8920928.49944000000	4593944.12105000000
Ambrosia_artemisiifolia	-8903975.86000000000	4558820.35476000000
Ambrosia_artemisiifolia	-8962201.95311000000	4550629.53336000000
Ambrosia_artemisiifolia	-8955204.28563000000	4592777.57614000000
Ambrosia_artemisiifolia	-8951215.92875000000	4510732.82629000000
Ambrosia_artemisiifolia	-8960680.84690000000	4603126.06719000000
Ambrosia_artemisiifolia	-8933052.96541000000	4571452.38049000000
Ambrosia_artemisiifolia	-8868874.15124000000	4525448.41630000000
Ambrosia_artemisiifolia	-8863148.65537000000	4554581.84848000000
Ambrosia_artemisiifolia	-8787597.00335000000	4548831.24807000000
Ambrosia_artemisiifolia	-8825859.98859000000	4602287.90202000000
Ambrosia_artemisiifolia	-8869455.96351000000	4591767.68351000000
Ambrosia_artemisiifolia	-8829116.97946000000	4552307.45721000000
Ambrosia_artemisiifolia	-8796091.65546000000	4584965.86676000000
Ambrosia_artemisiifolia	-8837178.40818000000	4598137.33105000000
Ambrosia_artemisiifolia	-8707886.79264000000	4541022.35231000000
Ambrosia_artemisiifolia	-8713675.96946000000	4566127.72497000000
Ambrosia_artemisiifolia	-8748885.74285000000	4586024.69781000000
Ambrosia_artemisiifolia	-8749375.89315000000	4558103.31800000000
Ambrosia_artemisiifolia	-8694378.71341000000	4591147.29373000000
Ambrosia_artemisiifolia	-8704027.34143000000	4595142.42981000000
Ambrosia_artemisiifolia	-8712711.10666000000	4569134.61321000000
Ambrosia_artemisiifolia	-8719465.14627000000	4570136.63457000000
Ambrosia_artemisiifolia	-8749375.89315000000	4520876.60115000000
Ambrosia_artemisiifolia	-8719465.14627000000	4570136.63457000000
Ambrosia_artemisiifolia	-8748893.46175000000	4520372.25991000000
Ambrosia_artemisiifolia	-8751305.61876000000	4524910.10778000000
Ambrosia_artemisiifolia	-8726485.87397000000	4572020.06271000000
Ambrosia_artemisiifolia	-8700959.07772000000	4535665.27888000000
Ambrosia_artemisiifolia	-8735608.26582000000	4533563.29621000000
Ambrosia_artemisiifolia	-8772532.60041000000	4603126.06719000000
Ambrosia_artemisiifolia	-8748411.03035000000	4576145.87605000000
Ambrosia_artemisiifolia	-8628186.23057000000	4568882.78364000000
Ambrosia_artemisiifolia	-8627527.22927000000	4543120.11212000000
Ambrosia_artemisiifolia	-8666523.12430000000	4512720.26855000000
Ambrosia_artemisiifolia	-8649030.16169000000	4586150.26752000000
Ambrosia_artemisiifolia	-8622819.66366000000	4516347.00557000000
Ambrosia_artemisiifolia	-8629362.39832000000	4596200.77037000000
Ambrosia_artemisiifolia	-8674913.95718000000	4591336.91288000000
Ambrosia_artemisiifolia	-8677149.64078000000	4555172.22379000000
Ambrosia_artemisiifolia	-8537907.29867000000	4583655.46178000000
Ambrosia_artemisiifolia	-8579497.32383000000	4573056.74265000000
Ambrosia_artemisiifolia	-8496355.57857000000	4549750.64075000000
Ambrosia_artemisiifolia	-8499012.32829000000	4579487.87403000000
Ambrosia_artemisiifolia	-8531652.67204000000	4551242.52610000000
Ambrosia_artemisiifolia	-8542977.26675000000	4515967.91859000000
Ambrosia_artemisiifolia	-8579898.70675000000	4538077.42659000000
Ambrosia_artemisiifolia	-8507996.16585000000	4516583.57198000000
Ambrosia_artemisiifolia	-8401618.11215000000	4578385.05425000000
Ambrosia_artemisiifolia	-8450312.80806000000	4538911.32041000000
Ambrosia_artemisiifolia	-8434735.48406000000	4577243.83008000000
Ambrosia_artemisiifolia	-8477409.05015000000	4510186.79366000000
Ambrosia_artemisiifolia	-8450609.02094000000	4510076.28945000000
Ambrosia_artemisiifolia	-8395354.22283000000	4508821.63979000000
Ambrosia_artemisiifolia	-8464809.38924000000	4580107.76146000000
Ambrosia_artemisiifolia	-8475392.48689000000	4552473.98318000000
Ambrosia_artemisiifolia	-8341837.14263000000	4536505.78478000000
Ambrosia_artemisiifolia	-8301962.25759000000	4598877.57863000000
Ambrosia_artemisiifolia	-8308985.49393000000	4527881.40932000000
Ambrosia_artemisiifolia	-8344630.42044000000	4592189.23845000000
Ambrosia_artemisiifolia	-8265166.24975000000	4526719.43659000000
Ambrosia_artemisiifolia	-8232508.53848000000	4510741.91640000000
Ambrosia_artemisiifolia	-8203970.79137000000	4590587.79836000000
Ambrosia_artemisiifolia	-8213202.59866000000	4553695.49381000000
Ambrosia_artemisiifolia	-8244169.87031000000	4547760.48859000000
Ambrosia_artemisiifolia	-8243538.85003000000	4586702.10858000000
Ambrosia_artemisiifolia	-8270461.03087000000	4555838.04605000000
Ambrosia_artemisiifolia	-8261946.50258000000	4607735.27450000000
Ambrosia_artemisiifolia	-8200129.67255000000	4508180.09161000000
Ambrosia_artemisiifolia	-8139237.18108000000	4577485.26166000000
Ambrosia_artemisiifolia	-8125207.11107000000	4528248.20442000000
Ambrosia_artemisiifolia	-8141454.43580000000	4602674.52945000000
Ambrosia_artemisiifolia	-8156576.73051000000	4601427.49163000000
Ambrosia_artemisiifolia	-8136904.14283000000	4552439.83462000000
Ambrosia_artemisiifolia	-8149179.12740000000	4512070.67105000000
Ambrosia_artemisiifolia	-8198233.71714000000	4603490.60811000000
Ambrosia_artemisiifolia	-8176325.92829000000	4511710.95993000000
Ambrosia_artemisiifolia	-8184905.58482000000	4560812.93794000000
Ambrosia_artemisiifolia	-8112826.95645000000	4577464.84238000000
Ambrosia_artemisiifolia	-8095788.44422000000	4510750.50149000000
Ambrosia_artemisiifolia	-8013319.69077000000	4540651.45866000000
Ambrosia_artemisiifolia	-8045523.43409000000	4561197.56593000000
Ambrosia_artemisiifolia	-8054459.51094000000	4592475.52216000000
Ambrosia_artemisiifolia	-8048854.62292000000	4527295.91055000000
Ambrosia_artemisiifolia	-8088081.12016000000	4567712.10821000000
Ambrosia_artemisiifolia	-7942752.51998000000	4590686.31265000000
Ambrosia_artemisiifolia	-8000698.89936000000	4562343.60570000000
Ambrosia_artemisiifolia	-7914027.58949000000	4585442.70981000000
Ambrosia_artemisiifolia	-8007144.56883000000	4588772.13763000000
Ambrosia_artemisiifolia	-7935195.71451000000	4549912.80371000000
Ambrosia_artemisiifolia	-7963616.23079000000	4567532.79722000000
Ambrosia_artemisiifolia	-7953663.67098000000	4522889.59286000000
Ambrosia_artemisiifolia	-7826746.48632000000	4592515.87666000000
Ambrosia_artemisiifolia	-7849965.52371000000	4579697.01064000000
Ambrosia_artemisiifolia	-7880256.42654000000	4591467.98495000000
Ambrosia_artemisiifolia	-7823799.02343000000	4510898.06254000000
Ambrosia_artemisiifolia	-7822591.01520000000	4554128.69328000000
Ambrosia_artemisiifolia	-7866112.50271000000	4542264.96728000000
Ambrosia_artemisiifolia	-7902798.51619000000	4559042.32592000000
Ambrosia_artemisiifolia	-7767679.12933000000	4607706.06934000000
Ambrosia_artemisiifolia	-7795744.09366000000	4537023.42870000000
Ambrosia_artemisiifolia	-7789460.90709000000	4578476.12828000000
Ambrosia_artemisiifolia	-7801317.14121000000	4599959.11948000000
Ambrosia_artemisiifolia	-7719661.76710000000	4540219.37987000000
Ambrosia_artemisiifolia	-7741269.86956000000	4598197.61562000000
Ambrosia_artemisiifolia	-7635257.98129000000	4525066.86642000000
Ambrosia_artemisiifolia	-7676091.45752000000	4543066.41076000000
Ambrosia_artemisiifolia	-7706178.38835000000	4586177.96054000000
Ambrosia_artemisiifolia	-7656746.34428000000	4576520.88881000000
Ambrosia_artemisiifolia	-7693444.03260000000	4513696.22542000000
Ambrosia_artemisiifolia	-7580742.75052000000	4594332.09529000000
Ambrosia_artemisiifolia	-7545899.62499000000	4598948.03641000000
Ambrosia_artemisiifolia	-7572392.24891000000	4569500.36693000000
Ambrosia_artemisiifolia	-7579598.42323000000	4510374.06126000000
Ambrosia_artemisiifolia	-7571355.60031000000	4537793.93972000000
Ambrosia_artemisiifolia	-7542197.44642000000	4576880.26626000000
Ambrosia_artemisiifolia	-7553070.48534000000	4548982.57893000000
Ambrosia_artemisiifolia	-7527066.46795000000	4531983.24683000000
Ambrosia_artemisiifolia	-7610484.64640000000	4559639.66799000000
Ambrosia_artemisiifolia	-7430697.90096000000	4596939.51985000000
Ambrosia_artemisiifolia	-7433013.57169000000	4597638.26725000000
Ambrosia_artemisiifolia	-7432981.73122000000	4597638.26725000000
Ambrosia_artemisiifolia	-7433013.57169000000	4597638.26725000000
Ambrosia_artemisiifolia	-7434943.29729000000	4598037.52106000000
Ambrosia_artemisiifolia	-7434991.54043000000	4598081.43763000000
Ambrosia_artemisiifolia	-7434991.54043000000	4596362.50308000000
Ambrosia_artemisiifolia	-7459033.02688000000	4592756.60057000000
Ambrosia_artemisiifolia	-7491355.93077000000	4605674.97258000000
Ambrosia_artemisiifolia	-7434991.54043000000	4598081.43763000000
Ambrosia_artemisiifolia	-7459064.86736000000	4592745.61335000000
Ambrosia_artemisiifolia	-7429926.01072000000	4603026.32637000000
Ambrosia_artemisiifolia	-7498270.13761000000	4590508.86607000000
Ambrosia_artemisiifolia	-7440084.08631000000	4580038.22062000000
Ambrosia_artemisiifolia	-7434943.29729000000	4598037.52106000000
Ambrosia_artemisiifolia	-7433013.57169000000	4597638.26725000000
Ambrosia_artemisiifolia	-7456112.38718000000	4591533.52010000000
Ambrosia_artemisiifolia	-7495633.16757000000	4594043.98771000000
Ambrosia_artemisiifolia	-7443219.89041000000	4605009.91119000000
Ambrosia_artemisiifolia	-7432981.73122000000	4597638.26725000000
Ambrosia_artemisiifolia	-7446489.81045000000	4605064.75367000000
Ambrosia_artemisiifolia	-7446521.65092000000	4605020.87972000000
Ambrosia_artemisiifolia	-7495670.79722000000	4594033.00244000000
Ambrosia_artemisiifolia	-7431003.76247000000	4598641.35041000000
Ambrosia_artemisiifolia	-7492209.83435000000	4525897.38030000000
Ambrosia_artemisiifolia	-7475542.79430000000	4578553.19003000000
Ambrosia_artemisiifolia	-7430215.46956000000	4601430.28501000000
Ambrosia_artemisiifolia	-7433013.57169000000	4597638.26725000000
Ambrosia_artemisiifolia	-7491387.77124000000	4605718.84253000000
Ambrosia_artemisiifolia	-7446521.65092000000	4605020.87972000000
Ambrosia_artemisiifolia	-7507456.59635000000	4582215.98360000000
Ambrosia_artemisiifolia	-7439276.11019000000	4596013.77489000000
Ambrosia_artemisiifolia	-7521776.12521000000	4556705.17115000000
Ambrosia_artemisiifolia	-7433013.57169000000	4597638.26725000000
Ambrosia_artemisiifolia	-7430247.31003000000	4601463.20694000000
Ambrosia_artemisiifolia	-7498238.29714000000	4590547.83275000000
Ambrosia_artemisiifolia	-7444381.19928000000	4534434.64707000000
Ambrosia_artemisiifolia	-7491387.77124000000	4605718.84253000000
Ambrosia_artemisiifolia	-7433013.57169000000	4597638.26725000000
Ambrosia_artemisiifolia	-7440057.07015000000	4580049.22713000000
Ambrosia_artemisiifolia	-7429926.01072000000	4603026.32637000000
Ambrosia_artemisiifolia	-7463064.22367000000	4510359.71838000000
Ambrosia_artemisiifolia	-7491355.93077000000	4605674.97258000000
Ambrosia_artemisiifolia	-7473135.46161000000	4549376.56725000000
Ambrosia_artemisiifolia	-7446489.81045000000	4605064.75367000000
Ambrosia_artemisiifolia	-7430649.65782000000	4596889.60673000000
Ambrosia_artemisiifolia	-7434943.29729000000	4596340.53959000000
Ambrosia_artemisiifolia	-7443241.11739000000	4605020.87972000000
Ambrosia_artemisiifolia	-7423750.88878000000	4598736.16199000000
Ambrosia_artemisiifolia	-7422110.62202000000	4601629.80955000000
Ambrosia_artemisiifolia	-7383709.08248000000	4587649.73756000000
Ambrosia_artemisiifolia	-7422110.62202000000	4601629.80955000000
Ambrosia_artemisiifolia	-7422110.62202000000	4601629.80955000000
Ambrosia_artemisiifolia	-7422072.99237000000	4601601.87645000000
Ambrosia_artemisiifolia	-7422072.99237000000	4601601.87645000000
Ambrosia_artemisiifolia	-7426200.67544000000	4599163.29764000000
Ambrosia_artemisiifolia	-7383719.69597000000	4587677.72472000000
Ambrosia_artemisiifolia	-7426163.04579000000	4599135.35496000000
Ambrosia_artemisiifolia	-7423708.43482000000	4598719.19580000000
Ambrosia_artemisiifolia	-7422072.99237000000	4601601.87645000000
Ambrosia_artemisiifolia	-7422072.99237000000	4601601.87645000000
Ambrosia_artemisiifolia	-7422110.62202000000	4601629.80955000000
Ambrosia_artemisiifolia	-7410518.76031000000	4519215.47542000000
Ambrosia_artemisiifolia	-11774676.19430000000	4702196.45282000000
Ambrosia_artemisiifolia	-11732351.52260000000	4673825.43301000000
Ambrosia_artemisiifolia	-11771326.19060000000	4608111.34257000000
Ambrosia_artemisiifolia	-11674839.91040000000	4608111.34257000000
Ambrosia_artemisiifolia	-11674839.91040000000	4608111.34257000000
Ambrosia_artemisiifolia	-11674839.91040000000	4608111.34257000000
Ambrosia_artemisiifolia	-11652284.79510000000	4638347.60320000000
Ambrosia_artemisiifolia	-11418276.61960000000	4667902.48081000000
Ambrosia_artemisiifolia	-10913056.02730000000	4612753.50400000000
Ambrosia_artemisiifolia	-10883261.06390000000	4678664.67527000000
Ambrosia_artemisiifolia	-10154873.20520000000	4666424.51237000000
Ambrosia_artemisiifolia	-10141750.10620000000	4679286.31373000000
Ambrosia_artemisiifolia	-10142396.56430000000	4670854.90709000000
Ambrosia_artemisiifolia	-10118772.86340000000	4684251.09886000000
Ambrosia_artemisiifolia	-9957461.88983000000	4704679.08835000000
Ambrosia_artemisiifolia	-9936543.08536000000	4636431.35777000000
Ambrosia_artemisiifolia	-9936639.57164000000	4637017.05644000000
Ambrosia_artemisiifolia	-9859450.54744000000	4639547.90748000000
Ambrosia_artemisiifolia	-9899729.22756000000	4638480.09823000000
Ambrosia_artemisiifolia	-9750400.78864000000	4643760.00882000000
Ambrosia_artemisiifolia	-9815502.49408000000	4685513.42481000000
Ambrosia_artemisiifolia	-9814534.25426000000	4642983.44935000000
Ambrosia_artemisiifolia	-9813716.05060000000	4648552.34999000000
Ambrosia_artemisiifolia	-9813716.05060000000	4652862.06906000000
Ambrosia_artemisiifolia	-9696292.24753000000	4691283.81508000000
Ambrosia_artemisiifolia	-9637090.58164000000	4642808.88524000000
Ambrosia_artemisiifolia	-9583553.81824000000	4642986.42483000000
Ambrosia_artemisiifolia	-9585625.37867000000	4685873.42731000000
Ambrosia_artemisiifolia	-9618437.46800000000	4643912.73202000000
Ambrosia_artemisiifolia	-9462013.91046000000	4696699.00162000000
Ambrosia_artemisiifolia	-9476016.96431000000	4612494.52300000000
Ambrosia_artemisiifolia	-9475582.77605000000	4647205.39173000000
Ambrosia_artemisiifolia	-9531397.19458000000	4685892.25496000000
Ambrosia_artemisiifolia	-9529692.28201000000	4642820.78747000000
Ambrosia_artemisiifolia	-9521420.51321000000	4673877.17581000000
Ambrosia_artemisiifolia	-9421911.89671000000	4690176.91775000000
Ambrosia_artemisiifolia	-9375028.63422000000	4643014.98944000000
Ambrosia_artemisiifolia	-9441028.14450000000	4697565.03486000000
Ambrosia_artemisiifolia	-9446778.72680000000	4673492.05789000000
Ambrosia_artemisiifolia	-9420891.45781000000	4689776.64928000000
Ambrosia_artemisiifolia	-9367458.32067000000	4685844.93930000000
Ambrosia_artemisiifolia	-9422156.39295000000	4621216.71390000000
Ambrosia_artemisiifolia	-9422455.50042000000	4656074.10775000000
Ambrosia_artemisiifolia	-9413886.55387000000	4619166.26508000000
Ambrosia_artemisiifolia	-9264494.53048000000	4685051.46635000000
Ambrosia_artemisiifolia	-9339254.41609000000	4618399.94411000000
Ambrosia_artemisiifolia	-9275322.60680000000	4638694.46695000000
Ambrosia_artemisiifolia	-9332859.30544000000	4637249.33705000000
Ambrosia_artemisiifolia	-9352646.71179000000	4696531.68713000000
Ambrosia_artemisiifolia	-9313740.54901000000	4685286.09701000000
Ambrosia_artemisiifolia	-9325601.60744000000	4654624.82280000000
Ambrosia_artemisiifolia	-9294898.22577000000	4645839.93305000000
Ambrosia_artemisiifolia	-9335954.58531000000	4653783.11371000000
Ambrosia_artemisiifolia	-9340007.00908000000	4615333.83682000000
Ambrosia_artemisiifolia	-9220434.07061000000	4689660.19958000000
Ambrosia_artemisiifolia	-9180708.16038000000	4620828.00282000000
Ambrosia_artemisiifolia	-9196518.40227000000	4660799.07838000000
Ambrosia_artemisiifolia	-9169868.40923000000	4628257.78967000000
Ambrosia_artemisiifolia	-9177022.38448000000	4687431.51260000000
Ambrosia_artemisiifolia	-9190569.05823000000	4660781.07287000000
Ambrosia_artemisiifolia	-9218945.67325000000	4683320.67076000000
Ambrosia_artemisiifolia	-9180708.16038000000	4620828.00282000000
Ambrosia_artemisiifolia	-9243183.50928000000	4649915.89449000000
Ambrosia_artemisiifolia	-9234798.36909000000	4652267.78246000000
Ambrosia_artemisiifolia	-9194486.40120000000	4617424.50741000000
Ambrosia_artemisiifolia	-9229694.24487000000	4660385.33567000000
Ambrosia_artemisiifolia	-9180448.12986000000	4686308.52024000000
Ambrosia_artemisiifolia	-9239314.40944000000	4612356.06392000000
Ambrosia_artemisiifolia	-9159539.07050000000	4642911.04544000000
Ambrosia_artemisiifolia	-9108741.55259000000	4697137.24780000000
Ambrosia_artemisiifolia	-9143635.62287000000	4619504.61436000000
Ambrosia_artemisiifolia	-9108499.75797000000	4668085.01823000000
Ambrosia_artemisiifolia	-9146195.01794000000	4612037.29903000000
Ambrosia_artemisiifolia	-9144069.42519000000	4645676.14744000000
Ambrosia_artemisiifolia	-9107339.99288000000	4624040.92259000000
Ambrosia_artemisiifolia	-9156538.34718000000	4645846.27818000000
Ambrosia_artemisiifolia	-9102883.29160000000	4609114.26040000000
Ambrosia_artemisiifolia	-9147480.21519000000	4674230.67548000000
Ambrosia_artemisiifolia	-9165839.62460000000	4693164.84589000000
Ambrosia_artemisiifolia	-9146985.81949000000	4705871.02255000000
Ambrosia_artemisiifolia	-9110556.84547000000	4639240.68078000000
Ambrosia_artemisiifolia	-9149494.84872000000	4611848.02566000000
Ambrosia_artemisiifolia	-9021570.44378000000	4650634.22529000000
Ambrosia_artemisiifolia	-9048875.09623000000	4614012.91442000000
Ambrosia_artemisiifolia	-9058460.04331000000	4626834.88311000000
Ambrosia_artemisiifolia	-9068796.03959000000	4642895.37436000000
Ambrosia_artemisiifolia	-8992891.82670000000	4621654.24966000000
Ambrosia_artemisiifolia	-9068401.98962000000	4703209.28044000000
Ambrosia_artemisiifolia	-9025971.18302000000	4685721.22702000000
Ambrosia_artemisiifolia	-9067661.93985000000	4673516.94308000000
Ambrosia_artemisiifolia	-8983893.51620000000	4694081.53856000000
Ambrosia_artemisiifolia	-8930741.15414000000	4690335.52125000000
Ambrosia_artemisiifolia	-8948137.63047000000	4610104.48284000000
Ambrosia_artemisiifolia	-8924712.20892000000	4651142.46184000000
Ambrosia_artemisiifolia	-8969355.92836000000	4659692.74161000000
Ambrosia_artemisiifolia	-8883432.96607000000	4686558.28705000000
Ambrosia_artemisiifolia	-8938489.00244000000	4656783.09657000000
Ambrosia_artemisiifolia	-8964540.29811000000	4620061.86051000000
Ambrosia_artemisiifolia	-8943809.25594000000	4622429.17309000000
Ambrosia_artemisiifolia	-8927875.51162000000	4654803.05410000000
Ambrosia_artemisiifolia	-8946207.90486000000	4676552.66081000000
Ambrosia_artemisiifolia	-8861565.31551000000	4629454.83795000000
Ambrosia_artemisiifolia	-8876585.33476000000	4657300.58729000000
Ambrosia_artemisiifolia	-8814986.56372000000	4678526.52581000000
Ambrosia_artemisiifolia	-8831214.59120000000	4660253.35233000000
Ambrosia_artemisiifolia	-8866124.29225000000	4674578.23300000000
Ambrosia_artemisiifolia	-8799028.69783000000	4705698.91956000000
Ambrosia_artemisiifolia	-8840474.37951000000	4688713.55398000000
Ambrosia_artemisiifolia	-8792794.71926000000	4656783.09657000000
Ambrosia_artemisiifolia	-8796771.88374000000	4642003.94989000000
Ambrosia_artemisiifolia	-8748155.34171000000	4624516.96779000000
Ambrosia_artemisiifolia	-8729913.64556000000	4672393.86068000000
Ambrosia_artemisiifolia	-8707580.93114000000	4704796.75762000000
Ambrosia_artemisiifolia	-8721023.39970000000	4643141.64433000000
Ambrosia_artemisiifolia	-8771567.73761000000	4612097.06853000000
Ambrosia_artemisiifolia	-8771567.73761000000	4644894.44493000000
Ambrosia_artemisiifolia	-8702881.08442000000	4678975.10679000000
Ambrosia_artemisiifolia	-8776542.57022000000	4614164.08851000000
Ambrosia_artemisiifolia	-8769213.47237000000	4669677.24886000000
Ambrosia_artemisiifolia	-8718341.08111000000	4616920.01496000000
Ambrosia_artemisiifolia	-8756176.24618000000	4702596.29183000000
Ambrosia_artemisiifolia	-8614110.81200000000	4662453.80394000000
Ambrosia_artemisiifolia	-8676160.17397000000	4633725.19701000000
Ambrosia_artemisiifolia	-8650768.84446000000	4683273.83051000000
Ambrosia_artemisiifolia	-8633412.31345000000	4630814.12970000000
Ambrosia_artemisiifolia	-8588997.36298000000	4608226.16249000000
Ambrosia_artemisiifolia	-8513918.97616000000	4635345.20499000000
Ambrosia_artemisiifolia	-8547559.40020000000	4614535.23822000000
Ambrosia_artemisiifolia	-8568875.14923000000	4647343.17194000000
Ambrosia_artemisiifolia	-8550304.43487000000	4671451.95886000000
Ambrosia_artemisiifolia	-8512076.57064000000	4659019.87017000000
Ambrosia_artemisiifolia	-8583544.53734000000	4693312.54901000000
Ambrosia_artemisiifolia	-8505199.99345000000	4608669.07908000000
Ambrosia_artemisiifolia	-8512291.73504000000	4684061.49339000000
Ambrosia_artemisiifolia	-8434263.28021000000	4617014.98331000000
Ambrosia_artemisiifolia	-8467593.50086000000	4608380.14988000000
Ambrosia_artemisiifolia	-8431962.08242000000	4650722.40152000000
Ambrosia_artemisiifolia	-8466398.03584000000	4675464.22835000000
Ambrosia_artemisiifolia	-8438901.37570000000	4692717.97538000000
Ambrosia_artemisiifolia	-8470761.14544000000	4641263.40752000000
Ambrosia_artemisiifolia	-8405387.83111000000	4647434.36311000000
Ambrosia_artemisiifolia	-8414307.98772000000	4684941.64069000000
Ambrosia_artemisiifolia	-8348309.44231000000	4624125.45352000000
Ambrosia_artemisiifolia	-8319870.11120000000	4627587.37430000000
Ambrosia_artemisiifolia	-8391021.98885000000	4611787.45712000000
Ambrosia_artemisiifolia	-8379212.06815000000	4674325.66310000000
Ambrosia_artemisiifolia	-8307096.29256000000	4656740.23458000000
Ambrosia_artemisiifolia	-8311134.24339000000	4685627.77595000000
Ambrosia_artemisiifolia	-8346953.81007000000	4684298.81985000000
Ambrosia_artemisiifolia	-8239633.08541000000	4700304.71829000000
Ambrosia_artemisiifolia	-8275727.63799000000	4689681.57840000000
Ambrosia_artemisiifolia	-8246580.09759000000	4669384.38406000000
Ambrosia_artemisiifolia	-8201949.98271000000	4693546.20885000000
Ambrosia_artemisiifolia	-8218339.52822000000	4671995.32617000000
Ambrosia_artemisiifolia	-8132850.75419000000	4682679.67126000000
Ambrosia_artemisiifolia	-8160558.71929000000	4651673.44548000000
Ambrosia_artemisiifolia	-8119363.90194000000	4613324.42437000000
Ambrosia_artemisiifolia	-8157097.75642000000	4627664.90519000000
Ambrosia_artemisiifolia	-8199121.39092000000	4623043.87904000000
Ambrosia_artemisiifolia	-8193892.79939000000	4669912.89528000000
Ambrosia_artemisiifolia	-8093895.38340000000	4677008.08142000000
Ambrosia_artemisiifolia	-8015310.20273000000	4616444.95514000000
Ambrosia_artemisiifolia	-8083979.48838000000	4698922.91201000000
Ambrosia_artemisiifolia	-8014138.37685000000	4640789.87596000000
Ambrosia_artemisiifolia	-8047083.13481000000	4696937.17167000000
Ambrosia_artemisiifolia	-8086310.59691000000	4648984.72929000000
Ambrosia_artemisiifolia	-8009306.44043000000	4704105.95006000000
Ambrosia_artemisiifolia	-8066647.65786000000	4626430.27430000000
Ambrosia_artemisiifolia	-7913711.59692000000	4615664.90046000000
Ambrosia_artemisiifolia	-7957781.60894000000	4657434.40804000000
Ambrosia_artemisiifolia	-7972473.18889000000	4682042.95191000000
Ambrosia_artemisiifolia	-7958732.57771000000	4633007.22639000000
Ambrosia_artemisiifolia	-7916322.99809000000	4641305.37201000000
Ambrosia_artemisiifolia	-7934653.46162000000	4681003.32420000000
Ambrosia_artemisiifolia	-7971857.22047000000	4610165.76312000000
Ambrosia_artemisiifolia	-7863070.29030000000	4653846.69103000000
Ambrosia_artemisiifolia	-7859124.00143000000	4684141.06325000000
Ambrosia_artemisiifolia	-7897479.22756000000	4668943.77911000000
Ambrosia_artemisiifolia	-7821768.37317000000	4625878.49787000000
Ambrosia_artemisiifolia	-7852509.86692000000	4610007.62904000000
Ambrosia_artemisiifolia	-7823090.23521000000	4680425.64179000000
Ambrosia_artemisiifolia	-7864995.19159000000	4629262.44929000000
Ambrosia_artemisiifolia	-7906751.55909000000	4703707.28090000000
Ambrosia_artemisiifolia	-7831071.96626000000	4645038.21967000000
Ambrosia_artemisiifolia	-7723852.16625000000	4670193.98087000000
Ambrosia_artemisiifolia	-7740361.35474000000	4692850.91698000000
Ambrosia_artemisiifolia	-7780736.61763000000	4668678.25644000000
Ambrosia_artemisiifolia	-7783716.59640000000	4694534.42424000000
Ambrosia_artemisiifolia	-7723530.86694000000	4641940.76130000000
Ambrosia_artemisiifolia	-7755884.64643000000	4636627.32405000000
Ambrosia_artemisiifolia	-7625637.81672000000	4704516.58936000000
Ambrosia_artemisiifolia	-7677118.07155000000	4618425.22407000000
Ambrosia_artemisiifolia	-7685044.41947000000	4699326.68093000000
Ambrosia_artemisiifolia	-7528411.48670000000	4654515.30732000000
Ambrosia_artemisiifolia	-7536446.86412000000	4699255.74762000000
Ambrosia_artemisiifolia	-7551090.58687000000	4663893.45586000000
Ambrosia_artemisiifolia	-7585105.28119000000	4639312.72545000000
Ambrosia_artemisiifolia	-7609231.28962000000	4608643.26629000000
Ambrosia_artemisiifolia	-7616784.23564000000	4649377.44497000000
Ambrosia_artemisiifolia	-7551300.92696000000	4628573.64320000000
Ambrosia_artemisiifolia	-7480195.36273000000	4613690.73762000000
Ambrosia_artemisiifolia	-7498431.26970000000	4621753.23366000000
Ambrosia_artemisiifolia	-7525638.47100000000	4619703.03879000000
Ambrosia_artemisiifolia	-7480178.96006000000	4613701.69286000000
Ambrosia_artemisiifolia	-7450444.78308000000	4694257.28144000000
Ambrosia_artemisiifolia	-7490869.63992000000	4617392.65416000000
Ambrosia_artemisiifolia	-7498431.26970000000	4621720.40495000000
Ambrosia_artemisiifolia	-7499280.34896000000	4699919.99305000000
Ambrosia_artemisiifolia	-7388147.45137000000	4614487.43896000000
Ambrosia_artemisiifolia	-7403107.64912000000	4699414.83004000000
Ambrosia_artemisiifolia	-7388195.69451000000	4614476.48492000000
Ambrosia_artemisiifolia	-7391411.58223000000	4647097.34636000000
Ambrosia_artemisiifolia	-7309021.94753000000	4703853.87194000000
Ambrosia_artemisiifolia	-7274997.99052000000	4698922.91201000000
Ambrosia_artemisiifolia	-7204556.73433000000	4694861.27097000000
Ambrosia_artemisiifolia	-7232587.44604000000	4687485.71595000000
Ambrosia_artemisiifolia	-7164153.58691000000	4694518.27839000000
Ambrosia_artemisiifolia	-11771326.19060000000	4707084.17134000000
Ambrosia_artemisiifolia	-11771326.19060000000	4707084.17134000000
Ambrosia_artemisiifolia	-11771326.19060000000	4707084.17134000000
Ambrosia_artemisiifolia	-11771326.19060000000	4707084.17134000000
Ambrosia_artemisiifolia	-11771326.19060000000	4707084.17134000000
Ambrosia_artemisiifolia	-11771326.19060000000	4707084.17134000000
Ambrosia_artemisiifolia	-11771326.19060000000	4707084.17134000000
Ambrosia_artemisiifolia	-11771326.19060000000	4707084.17134000000
Ambrosia_artemisiifolia	-11771326.19060000000	4707084.17134000000
Ambrosia_artemisiifolia	-10792982.32500000000	4773659.22508000000
Ambrosia_artemisiifolia	-10774594.93460000000	4718610.57486000000
Ambrosia_artemisiifolia	-10799274.19540000000	4772674.49318000000
Ambrosia_artemisiifolia	-10792955.30890000000	4773578.46704000000
Ambrosia_artemisiifolia	-10655491.30540000000	4734705.23614000000
Ambrosia_artemisiifolia	-10135883.74040000000	4762545.22327000000
Ambrosia_artemisiifolia	-10139125.67940000000	4763529.51710000000
Ambrosia_artemisiifolia	-10136858.25180000000	4763373.59911000000
Ambrosia_artemisiifolia	-10139125.67940000000	4763081.24300000000
Ambrosia_artemisiifolia	-10145532.36840000000	4767737.91464000000
Ambrosia_artemisiifolia	-10143226.34630000000	4763081.24300000000
Ambrosia_artemisiifolia	-10146892.82490000000	4757738.60130000000
Ambrosia_artemisiifolia	-10139559.86760000000	4766199.04276000000
Ambrosia_artemisiifolia	-10136858.25180000000	4763373.59911000000
Ambrosia_artemisiifolia	-10138923.05820000000	4762476.99947000000
Ambrosia_artemisiifolia	-10175088.04570000000	4770538.71534000000
Ambrosia_artemisiifolia	-10145059.58560000000	4761970.17208000000
Ambrosia_artemisiifolia	-10165533.00940000000	4715772.54271000000
Ambrosia_artemisiifolia	-10140177.37980000000	4765994.48219000000
Ambrosia_artemisiifolia	-10113643.65280000000	4791534.83341000000
Ambrosia_artemisiifolia	-10073459.04680000000	4760405.97538000000
Ambrosia_artemisiifolia	-10002674.78180000000	4729305.85961000000
Ambrosia_artemisiifolia	-9875657.34793000000	4792724.35389000000
Ambrosia_artemisiifolia	-9694845.33927000000	4724376.29192000000
Ambrosia_artemisiifolia	-9708931.95025000000	4725984.60264000000
Ambrosia_artemisiifolia	-9640402.56970000000	4724103.98790000000
Ambrosia_artemisiifolia	-9559328.62191000000	4790597.90915000000
Ambrosia_artemisiifolia	-9460539.60009000000	4758354.97948000000
Ambrosia_artemisiifolia	-9457684.57106000000	4792682.63702000000
Ambrosia_artemisiifolia	-9547075.73269000000	4725059.74826000000
Ambrosia_artemisiifolia	-9504132.10151000000	4791638.07608000000
Ambrosia_artemisiifolia	-9455452.84340000000	4765195.66126000000
Ambrosia_artemisiifolia	-9416747.95099000000	4792244.10867000000
Ambrosia_artemisiifolia	-9377733.14466000000	4796084.11048000000
Ambrosia_artemisiifolia	-9372714.89322000000	4792245.46699000000
Ambrosia_artemisiifolia	-9424104.45095000000	4793465.51144000000
Ambrosia_artemisiifolia	-9376083.22926000000	4712241.37652000000
Ambrosia_artemisiifolia	-9341116.60130000000	4771194.19940000000
Ambrosia_artemisiifolia	-9357451.72855000000	4796084.11048000000
Ambrosia_artemisiifolia	-9285802.94656000000	4719856.07647000000
Ambrosia_artemisiifolia	-9327193.63106000000	4718287.51338000000
Ambrosia_artemisiifolia	-9329593.63080000000	4733084.32150000000
Ambrosia_artemisiifolia	-9329120.46208000000	4783694.30068000000
Ambrosia_artemisiifolia	-9296318.02138000000	4721779.25307000000
Ambrosia_artemisiifolia	-9275781.88149000000	4770872.98725000000
Ambrosia_artemisiifolia	-9244611.02380000000	4782941.73546000000
Ambrosia_artemisiifolia	-9243723.35002000000	4794076.61201000000
Ambrosia_artemisiifolia	-9224083.08524000000	4779717.72718000000
Ambrosia_artemisiifolia	-9208063.95056000000	4748758.06910000000
Ambrosia_artemisiifolia	-9204221.86688000000	4709874.45879000000
Ambrosia_artemisiifolia	-9249078.33857000000	4777323.43031000000
Ambrosia_artemisiifolia	-9261486.47421000000	4728845.48800000000
Ambrosia_artemisiifolia	-9233177.39959000000	4774035.75856000000
Ambrosia_artemisiifolia	-9186789.69063000000	4716397.39832000000
Ambrosia_artemisiifolia	-9235502.71894000000	4719241.05467000000
Ambrosia_artemisiifolia	-9154910.62363000000	4742404.42264000000
Ambrosia_artemisiifolia	-9090937.32524000000	4745301.32058000000
Ambrosia_artemisiifolia	-9093280.59104000000	4778927.76205000000
Ambrosia_artemisiifolia	-9110195.98678000000	4754164.04138000000
Ambrosia_artemisiifolia	-9109391.29120000000	4728459.24135000000
Ambrosia_artemisiifolia	-9027852.66549000000	4748656.98571000000
Ambrosia_artemisiifolia	-8984060.43747000000	4727855.09273000000
Ambrosia_artemisiifolia	-9027947.22204000000	4718100.51723000000
Ambrosia_artemisiifolia	-8987697.00537000000	4732586.32079000000
Ambrosia_artemisiifolia	-8974835.38421000000	4753991.89891000000
Ambrosia_artemisiifolia	-9067954.29328000000	4741778.16036000000
Ambrosia_artemisiifolia	-8987697.00537000000	4732586.32079000000
Ambrosia_artemisiifolia	-8926711.88708000000	4753179.33413000000
Ambrosia_artemisiifolia	-8891087.22268000000	4751530.67263000000
Ambrosia_artemisiifolia	-8891178.88465000000	4719344.05265000000
Ambrosia_artemisiifolia	-8932699.82563000000	4747255.33356000000
Ambrosia_artemisiifolia	-8932699.82563000000	4725729.80746000000
Ambrosia_artemisiifolia	-8887351.27391000000	4740413.78907000000
Ambrosia_artemisiifolia	-8934513.76770000000	4725573.78967000000
Ambrosia_artemisiifolia	-8851850.11195000000	4747340.61321000000
Ambrosia_artemisiifolia	-8850331.41790000000	4716319.57666000000
Ambrosia_artemisiifolia	-8796545.14098000000	4746482.58974000000
Ambrosia_artemisiifolia	-8704387.23526000000	4797932.69215000000
Ambrosia_artemisiifolia	-8743078.23364000000	4790418.27216000000
Ambrosia_artemisiifolia	-8704351.53534000000	4754028.78695000000
Ambrosia_artemisiifolia	-8749142.39635000000	4751722.59820000000
Ambrosia_artemisiifolia	-8742539.45425000000	4722563.27370000000
Ambrosia_artemisiifolia	-8773149.14774000000	4786224.27174000000
Ambrosia_artemisiifolia	-8660517.43227000000	4784294.27011000000
Ambrosia_artemisiifolia	-8675422.63285000000	4730398.87133000000
Ambrosia_artemisiifolia	-8622276.83185000000	4719521.10741000000
Ambrosia_artemisiifolia	-8607759.12018000000	4783881.79703000000
Ambrosia_artemisiifolia	-8664442.49415000000	4710398.29621000000
Ambrosia_artemisiifolia	-8636794.73649000000	4757274.91457000000
Ambrosia_artemisiifolia	-8572356.37423000000	4755526.58121000000
Ambrosia_artemisiifolia	-8509720.85811000000	4720863.33603000000
Ambrosia_artemisiifolia	-8544510.43375000000	4793794.93086000000
Ambrosia_artemisiifolia	-8578082.83496000000	4723732.66436000000
Ambrosia_artemisiifolia	-8512455.76172000000	4765258.30400000000
Ambrosia_artemisiifolia	-8548003.23709000000	4707800.91268000000
Ambrosia_artemisiifolia	-8465553.78089000000	4724990.16100000000
Ambrosia_artemisiifolia	-8473774.02602000000	4779612.15772000000
Ambrosia_artemisiifolia	-8417886.66386000000	4719133.73893000000
Ambrosia_artemisiifolia	-8433110.26916000000	4799926.69429000000
Ambrosia_artemisiifolia	-8428632.34089000000	4740916.97855000000
Ambrosia_artemisiifolia	-8309037.98246000000	4754236.25402000000
Ambrosia_artemisiifolia	-8384046.99565000000	4745101.00196000000
Ambrosia_artemisiifolia	-8331258.86929000000	4781441.10781000000
Ambrosia_artemisiifolia	-8383967.39447000000	4711106.14446000000
Ambrosia_artemisiifolia	-8302855.23811000000	4714104.86726000000
Ambrosia_artemisiifolia	-8343726.72994000000	4736463.81915000000
Ambrosia_artemisiifolia	-8248966.68573000000	4788023.70814000000
Ambrosia_artemisiifolia	-8201865.46073000000	4721801.31592000000
Ambrosia_artemisiifolia	-8222599.97641000000	4778195.36027000000
Ambrosia_artemisiifolia	-8202214.25863000000	4749613.74947000000
Ambrosia_artemisiifolia	-8239755.62298000000	4729221.23195000000
Ambrosia_artemisiifolia	-8270862.79974000000	4723093.09312000000
Ambrosia_artemisiifolia	-8126883.65668000000	4712341.53495000000
Ambrosia_artemisiifolia	-8164888.05869000000	4720259.19443000000
Ambrosia_artemisiifolia	-8126445.99491000000	4762014.32608000000
Ambrosia_artemisiifolia	-8124602.14209000000	4739325.33904000000
Ambrosia_artemisiifolia	-8044497.30250000000	4737000.17802000000
Ambrosia_artemisiifolia	-8082478.74078000000	4720966.79967000000
Ambrosia_artemisiifolia	-8037639.44365000000	4789880.20507000000
Ambrosia_artemisiifolia	-7963594.13543000000	4782849.43194000000
Ambrosia_artemisiifolia	-7988864.76061000000	4758568.84544000000
Ambrosia_artemisiifolia	-7938132.75688000000	4789420.52247000000
Ambrosia_artemisiifolia	-7952589.29625000000	4746135.46092000000
Ambrosia_artemisiifolia	-8000998.39278000000	4790035.88417000000
Ambrosia_artemisiifolia	-7861118.37285000000	4750801.38314000000
Ambrosia_artemisiifolia	-7901259.94597000000	4788120.01627000000
Ambrosia_artemisiifolia	-7824320.43529000000	4735800.60041000000
Ambrosia_artemisiifolia	-7863243.96560000000	4711932.54538000000
Ambrosia_artemisiifolia	-7903682.33052000000	4736690.03045000000
Ambrosia_artemisiifolia	-7850681.06597000000	4786608.53356000000
Ambrosia_artemisiifolia	-7905036.99789000000	4762000.87522000000
Ambrosia_artemisiifolia	-7751188.65917000000	4803845.16543000000
Ambrosia_artemisiifolia	-7742815.57977000000	4725610.05041000000
Ambrosia_artemisiifolia	-7775285.14280000000	4733535.88728000000
Ambrosia_artemisiifolia	-7774959.59809000000	4758092.63563000000
Ambrosia_artemisiifolia	-7752894.53660000000	4774139.27716000000
Ambrosia_artemisiifolia	-7792395.05488000000	4744590.89526000000
Ambrosia_artemisiifolia	-7778464.36573000000	4716584.63771000000
Ambrosia_artemisiifolia	-7793845.82259000000	4782243.11128000000
Ambrosia_artemisiifolia	-7717087.51314000000	4753011.46068000000
Ambrosia_artemisiifolia	-7630810.44620000000	4770826.26418000000
Ambrosia_artemisiifolia	-7667324.71410000000	4737408.82693000000
Ambrosia_artemisiifolia	-7710418.38145000000	4795775.75239000000
Ambrosia_artemisiifolia	-7667207.57976000000	4786451.70463000000
Ambrosia_artemisiifolia	-7573171.85805000000	4708109.04701000000
Ambrosia_artemisiifolia	-7559781.10613000000	4753164.30377000000
Ambrosia_artemisiifolia	-7594954.21474000000	4755462.77327000000
Ambrosia_artemisiifolia	-7455017.26790000000	4723754.81888000000
Ambrosia_artemisiifolia	-7435682.38220000000	4800947.05951000000
Ambrosia_artemisiifolia	-7523810.05599000000	4747677.91139000000
Ambrosia_artemisiifolia	-7436781.36093000000	4782421.22379000000
Ambrosia_artemisiifolia	-7508417.59970000000	4796332.82264000000
Ambrosia_artemisiifolia	-7468198.74108000000	4759033.51448000000
Ambrosia_artemisiifolia	-7455150.41897000000	4746060.91331000000
Ambrosia_artemisiifolia	-7489056.66271000000	4766638.82657000000
Ambrosia_artemisiifolia	-7353634.30893000000	4775974.51639000000
Ambrosia_artemisiifolia	-7408873.66923000000	4747564.99214000000
Ambrosia_artemisiifolia	-7377093.59716000000	4743076.27455000000
Ambrosia_artemisiifolia	-7401291.77733000000	4790116.05163000000
Ambrosia_artemisiifolia	-7357080.79886000000	4711210.24803000000
Ambrosia_artemisiifolia	-7266145.95323000000	4780647.36504000000
Ambrosia_artemisiifolia	-7304215.96591000000	4797151.32399000000
Ambrosia_artemisiifolia	-7246608.83228000000	4740209.41256000000
Ambrosia_artemisiifolia	-7272214.36134000000	4727627.80050000000
Ambrosia_artemisiifolia	-7249465.79104000000	4707754.04281000000
Ambrosia_artemisiifolia	-7293394.06471000000	4767199.35023000000
Ambrosia_artemisiifolia	-7325981.72695000000	4747798.93603000000
Ambrosia_artemisiifolia	-7147159.45837000000	4800640.48229000000
Ambrosia_artemisiifolia	-7192750.67308000000	4791573.64664000000
Ambrosia_artemisiifolia	-7176327.26089000000	4789693.85116000000
Ambrosia_artemisiifolia	-7154877.39592000000	4735308.08535000000
Ambrosia_artemisiifolia	-7228473.27105000000	4762900.95029000000
Ambrosia_artemisiifolia	-7187450.19927000000	4787104.72911000000
Ambrosia_artemisiifolia	-7187450.19927000000	4787104.72911000000
Ambrosia_artemisiifolia	-7199303.53880000000	4762272.32384000000
Ambrosia_artemisiifolia	-7163750.75669000000	4784010.41836000000
Ambrosia_artemisiifolia	-7235855.43635000000	4790612.27213000000
Ambrosia_artemisiifolia	-7179469.81903000000	4750053.46124000000
Ambrosia_artemisiifolia	-7100270.98562000000	4778712.90154000000
Ambrosia_artemisiifolia	-7137296.63080000000	4782753.62923000000
Ambrosia_artemisiifolia	-7012531.18667000000	4798879.61169000000
Ambrosia_artemisiifolia	-11964298.75110000000	4804640.54495000000
Ambrosia_artemisiifolia	-11964298.75110000000	4804640.54495000000
Ambrosia_artemisiifolia	-11964298.75110000000	4804640.54495000000
Ambrosia_artemisiifolia	-11777636.39330000000	4830772.55850000000
Ambrosia_artemisiifolia	-11771326.19060000000	4804640.54495000000
Ambrosia_artemisiifolia	-11771326.19060000000	4804640.54495000000
Ambrosia_artemisiifolia	-11771326.19060000000	4804640.54495000000
Ambrosia_artemisiifolia	-11396660.31580000000	4844324.97859000000
Ambrosia_artemisiifolia	-11130091.88010000000	4817315.44792000000
Ambrosia_artemisiifolia	-10912322.34560000000	4854312.19077000000
Ambrosia_artemisiifolia	-10798496.51590000000	4833209.95237000000
Ambrosia_artemisiifolia	-10782240.50740000000	4871206.94710000000
Ambrosia_artemisiifolia	-10797913.73880000000	4876434.94004000000
Ambrosia_artemisiifolia	-10317325.22550000000	4871232.91730000000
Ambrosia_artemisiifolia	-10202804.69460000000	4867213.05873000000
Ambrosia_artemisiifolia	-9853371.91178000000	4813756.26404000000
Ambrosia_artemisiifolia	-9873636.92522000000	4815565.29743000000
Ambrosia_artemisiifolia	-9704828.00280000000	4892924.67326000000
Ambrosia_artemisiifolia	-9667346.36346000000	4844193.31984000000
Ambrosia_artemisiifolia	-9622256.87740000000	4842677.12261000000
Ambrosia_artemisiifolia	-9467185.57508000000	4804640.54495000000
Ambrosia_artemisiifolia	-9549542.40445000000	4826119.28938000000
Ambrosia_artemisiifolia	-9414214.60722000000	4822835.55824000000
Ambrosia_artemisiifolia	-9455101.63334000000	4842705.71347000000
Ambrosia_artemisiifolia	-9423371.15522000000	4835168.97074000000
Ambrosia_artemisiifolia	-9371991.24612000000	4826141.87406000000
Ambrosia_artemisiifolia	-9453233.65895000000	4838724.37738000000
Ambrosia_artemisiifolia	-9417003.06072000000	4850417.17241000000
Ambrosia_artemisiifolia	-9323832.04906000000	4826462.20107000000
Ambrosia_artemisiifolia	-9324935.85210000000	4860199.41559000000
Ambrosia_artemisiifolia	-9290451.65554000000	4826739.85634000000
Ambrosia_artemisiifolia	-9338749.79285000000	4892767.29171000000
Ambrosia_artemisiifolia	-9284207.06348000000	4855496.08951000000
Ambrosia_artemisiifolia	-9273304.59625000000	4815670.67176000000
Ambrosia_artemisiifolia	-9331178.51444000000	4888377.04576000000
Ambrosia_artemisiifolia	-9273489.36747000000	4863470.22498000000
Ambrosia_artemisiifolia	-9276903.05207000000	4833578.51313000000
Ambrosia_artemisiifolia	-9296935.53358000000	4848465.06061000000
Ambrosia_artemisiifolia	-9218867.51936000000	4837447.93523000000
Ambrosia_artemisiifolia	-9244343.75680000000	4870839.90285000000
Ambrosia_artemisiifolia	-9118062.51321000000	4870496.22259000000
Ambrosia_artemisiifolia	-9093067.74231000000	4807319.30564000000
Ambrosia_artemisiifolia	-9071150.88375000000	4836576.43593000000
Ambrosia_artemisiifolia	-9159720.85065000000	4836516.88635000000
Ambrosia_artemisiifolia	-8849406.69339000000	4837201.28749000000
Ambrosia_artemisiifolia	-8738328.79298000000	4849893.14239000000
Ambrosia_artemisiifolia	-8755320.41288000000	4824375.49319000000
Ambrosia_artemisiifolia	-8696873.84862000000	4838892.94495000000
Ambrosia_artemisiifolia	-8614507.37062000000	4824298.16249000000
Ambrosia_artemisiifolia	-8663977.23731000000	4813205.04131000000
Ambrosia_artemisiifolia	-8675208.43330000000	4876935.31505000000
Ambrosia_artemisiifolia	-8638327.90348000000	4844102.08103000000
Ambrosia_artemisiifolia	-8620306.19606000000	4807653.44367000000
Ambrosia_artemisiifolia	-8616203.02051000000	4875897.75345000000
Ambrosia_artemisiifolia	-8576170.47688000000	4837569.90672000000
Ambrosia_artemisiifolia	-8532041.02932000000	4832559.73733000000
Ambrosia_artemisiifolia	-8532511.39993000000	4894606.43844000000
Ambrosia_artemisiifolia	-8499083.72814000000	4886590.63316000000
Ambrosia_artemisiifolia	-8565000.64616000000	4890646.73909000000
Ambrosia_artemisiifolia	-8532350.26785000000	4861310.03073000000
Ambrosia_artemisiifolia	-8457039.83152000000	4891023.69864000000
Ambrosia_artemisiifolia	-8405931.04887000000	4807085.53428000000
Ambrosia_artemisiifolia	-8430845.73616000000	4850542.16399000000
Ambrosia_artemisiifolia	-8401120.72537000000	4853684.60174000000
Ambrosia_artemisiifolia	-8489094.50355000000	4847035.69479000000
Ambrosia_artemisiifolia	-8477547.99039000000	4817964.60130000000
Ambrosia_artemisiifolia	-8323156.43391000000	4836647.74051000000
Ambrosia_artemisiifolia	-8323048.36927000000	4808892.27535000000
Ambrosia_artemisiifolia	-8364836.09482000000	4808258.66194000000
Ambrosia_artemisiifolia	-8354965.06592000000	4895296.46666000000
Ambrosia_artemisiifolia	-8369701.89793000000	4857601.13575000000
Ambrosia_artemisiifolia	-8360300.75722000000	4831885.44534000000
Ambrosia_artemisiifolia	-8284366.05466000000	4828219.61285000000
Ambrosia_artemisiifolia	-8297175.57323000000	4892541.81275000000
Ambrosia_artemisiifolia	-8252448.39315000000	4892668.44871000000
Ambrosia_artemisiifolia	-8201381.67852000000	4866713.24810000000
Ambrosia_artemisiifolia	-8207525.34593000000	4813473.69574000000
Ambrosia_artemisiifolia	-8242452.41452000000	4866519.71902000000
Ambrosia_artemisiifolia	-8206583.15740000000	4892647.82040000000
Ambrosia_artemisiifolia	-8249957.50334000000	4817740.87934000000
Ambrosia_artemisiifolia	-8284209.74688000000	4862141.18397000000
Ambrosia_artemisiifolia	-8241601.01958000000	4842892.94677000000
Ambrosia_artemisiifolia	-8162122.76190000000	4890035.20572000000
Ambrosia_artemisiifolia	-8111483.86743000000	4890425.48199000000
Ambrosia_artemisiifolia	-8201306.80517000000	4842829.41321000000
Ambrosia_artemisiifolia	-8160541.83419000000	4816015.30144000000
Ambrosia_artemisiifolia	-8116863.94242000000	4862149.82124000000
Ambrosia_artemisiifolia	-8056329.80100000000	4869978.46228000000
Ambrosia_artemisiifolia	-8068412.39193000000	4839505.33746000000
Ambrosia_artemisiifolia	-8022383.12950000000	4839084.62494000000
Ambrosia_artemisiifolia	-8056559.53483000000	4892647.82040000000
Ambrosia_artemisiifolia	-8013840.33073000000	4861853.84387000000
Ambrosia_artemisiifolia	-7926753.16499000000	4849628.70710000000
Ambrosia_artemisiifolia	-7971127.68771000000	4854101.46388000000
Ambrosia_artemisiifolia	-7969944.76591000000	4819165.99536000000
Ambrosia_artemisiifolia	-7832036.44312000000	4852758.23906000000
Ambrosia_artemisiifolia	-7834454.38930000000	4821178.67054000000
Ambrosia_artemisiifolia	-7879040.69940000000	4856330.79582000000
Ambrosia_artemisiifolia	-7902361.91577000000	4816041.11167000000
Ambrosia_artemisiifolia	-7838655.40194000000	4883185.56351000000
Ambrosia_artemisiifolia	-7861017.06225000000	4857163.18265000000
Ambrosia_artemisiifolia	-7866752.20675000000	4817183.42509000000
Ambrosia_artemisiifolia	-7791762.58731000000	4835097.64961000000
Ambrosia_artemisiifolia	-7743307.65980000000	4834148.81006000000
Ambrosia_artemisiifolia	-7729287.23842000000	4870491.14296000000
Ambrosia_artemisiifolia	-7793447.72019000000	4806300.81390000000
Ambrosia_artemisiifolia	-7648687.42421000000	4883063.42062000000
Ambrosia_artemisiifolia	-7696035.17165000000	4843464.33519000000
Ambrosia_artemisiifolia	-7663273.25519000000	4823119.16421000000
Ambrosia_artemisiifolia	-7645226.46133000000	4854871.50058000000
Ambrosia_artemisiifolia	-7571681.14502000000	4804671.24253000000
Ambrosia_artemisiifolia	-7545698.93353000000	4847268.30131000000
Ambrosia_artemisiifolia	-7588700.55297000000	4845060.40804000000
Ambrosia_artemisiifolia	-7622394.91284000000	4816955.61653000000
Ambrosia_artemisiifolia	-7580571.96980000000	4881707.06214000000
Ambrosia_artemisiifolia	-7516242.63703000000	4876265.45836000000
Ambrosia_artemisiifolia	-7453928.90266000000	4879135.78006000000
Ambrosia_artemisiifolia	-7490878.32368000000	4827979.84506000000
Ambrosia_artemisiifolia	-7435239.89612000000	4838104.20295000000
Ambrosia_artemisiifolia	-7396848.58412000000	4807083.69505000000
Ambrosia_artemisiifolia	-7381729.76293000000	4847775.81180000000
Ambrosia_artemisiifolia	-7382943.94628000000	4880957.53746000000
Ambrosia_artemisiifolia	-7334846.50044000000	4854847.38431000000
Ambrosia_artemisiifolia	-7371831.62138000000	4809590.94919000000
Ambrosia_artemisiifolia	-7268907.19759000000	4810149.73715000000
Ambrosia_artemisiifolia	-7332092.29957000000	4821709.89465000000
Ambrosia_artemisiifolia	-7266033.45022000000	4867295.52557000000
Ambrosia_artemisiifolia	-7295338.74569000000	4847147.28542000000
Ambrosia_artemisiifolia	-7313685.12945000000	4883819.67320000000
Ambrosia_artemisiifolia	-7239723.57132000000	4836483.44970000000
Ambrosia_artemisiifolia	-7213793.84837000000	4873533.00856000000
Ambrosia_artemisiifolia	-7142560.43982000000	4819125.80113000000
Ambrosia_artemisiifolia	-7164843.46381000000	4890148.89951000000
Ambrosia_artemisiifolia	-7206636.49610000000	4818361.48330000000
Ambrosia_artemisiifolia	-7169543.31052000000	4843462.79513000000
Ambrosia_artemisiifolia	-7085942.77300000000	4824645.32272000000
Ambrosia_artemisiifolia	-7079297.28045000000	4826440.67915000000
Ambrosia_artemisiifolia	-7047116.69382000000	4858481.75196000000
Ambrosia_artemisiifolia	-7096758.88501000000	4847974.53398000000
Ambrosia_artemisiifolia	-7062129.95903000000	4876027.02718000000
Ambrosia_artemisiifolia	-7084289.96302000000	4899319.39559000000
Ambrosia_artemisiifolia	-7102859.71251000000	4848275.58718000000
Ambrosia_artemisiifolia	-7096758.88501000000	4847974.53398000000
Ambrosia_artemisiifolia	-7062129.95903000000	4876027.02718000000
Ambrosia_artemisiifolia	-7103449.24369000000	4848173.15375000000
Ambrosia_artemisiifolia	-7044704.53682000000	4884993.03590000000
Ambrosia_artemisiifolia	-7067096.68679000000	4881146.50579000000
Ambrosia_artemisiifolia	-7115588.56855000000	4878243.79842000000
Ambrosia_artemisiifolia	-7062420.38274000000	4822664.05601000000
Ambrosia_artemisiifolia	-7081842.10609000000	4836036.32597000000
Ambrosia_artemisiifolia	-7056067.72604000000	4824407.83471000000
Ambrosia_artemisiifolia	-7073843.39345000000	4867498.81129000000
Ambrosia_artemisiifolia	-7089007.17726000000	4843473.38304000000
Ambrosia_artemisiifolia	-7062420.38274000000	4822664.05601000000
Ambrosia_artemisiifolia	-7066359.91756000000	4850581.58389000000
Ambrosia_artemisiifolia	-7045990.69893000000	4831644.36845000000
Ambrosia_artemisiifolia	-7069887.45596000000	4821845.10832000000
Ambrosia_artemisiifolia	-7062420.38274000000	4822664.05601000000
Ambrosia_artemisiifolia	-7012507.06510000000	4900225.61438000000
Ambrosia_artemisiifolia	-7017928.14675000000	4882324.67765000000
Ambrosia_artemisiifolia	-7006431.32403000000	4877949.53804000000
Ambrosia_artemisiifolia	-6969149.99021000000	4880528.86905000000
Ambrosia_artemisiifolia	-6979763.48103000000	4880156.63081000000
Ambrosia_artemisiifolia	-6976627.67692000000	4881777.47494000000
Ambrosia_artemisiifolia	-6982577.98583000000	4888470.70114000000
Ambrosia_artemisiifolia	-6991556.03421000000	4848364.07294000000
Ambrosia_artemisiifolia	-6971133.74813000000	4882442.33908000000
Ambrosia_artemisiifolia	-6949932.81777000000	4838043.31895000000
Ambrosia_artemisiifolia	-7000883.36292000000	4898471.24492000000
Ambrosia_artemisiifolia	-6971535.13105000000	4882521.73537000000
Ambrosia_artemisiifolia	-7014600.81738000000	4836980.64528000000
Ambrosia_artemisiifolia	-7036898.79675000000	4843933.45902000000
Ambrosia_artemisiifolia	-6956928.07309000000	4840234.58365000000
Ambrosia_artemisiifolia	-6962074.65127000000	4849405.61129000000
[truncated: 523 more rows]
