# Supplementary material for: Climate-change-induced range shifts of three allergenic ragweeds (Ambrosia L.) in Europe and their potential impact on human health
Source: PeerJ. 2017 Mar 16;5:e3104. doi: 10.7717/peerj.3104 (PMC5357339; doi:10.7717/peerj.3104)
Supplement: Supplemental Information 3 [file peerj-05-3104-s012.txt]

Species	Berhm_x	Berhm_y
Ambrosia_psilostachya	-7439092.20734000000	5279046.35778000000
Ambrosia_psilostachya	-7477320.07158000000	5279402.65577000000
Ambrosia_psilostachya	-7477686.71944000000	5279046.35778000000
Ambrosia_psilostachya	-7477686.71944000000	5279046.35778000000
Ambrosia_psilostachya	-8617865.09317000000	5476833.96440000000
Ambrosia_psilostachya	-8629057.50168000000	5476833.96440000000
Ambrosia_psilostachya	-9616787.55261000000	5676914.28032000000
Ambrosia_psilostachya	-9358204.32153000000	2367546.23714000000
Ambrosia_psilostachya	-8881176.15197000000	2335006.29636000000
Ambrosia_psilostachya	-8798718.01201000000	2379462.11428000000
Ambrosia_psilostachya	-8796557.68419000000	2377938.61962000000
Ambrosia_psilostachya	-8857247.55447000000	2317202.95764000000
Ambrosia_psilostachya	-8794434.98603000000	2379629.90805000000
Ambrosia_psilostachya	-8793679.49845000000	2374595.98428000000
Ambrosia_psilostachya	-8793856.06835000000	2379750.70905000000
Ambrosia_psilostachya	-9886761.56798000000	2499437.38205000000
Ambrosia_psilostachya	-9874861.33612000000	2464082.17234000000
Ambrosia_psilostachya	-9833559.80494000000	2459603.99333000000
Ambrosia_psilostachya	-9820663.06278000000	2479287.04965000000
Ambrosia_psilostachya	-9837231.68682000000	2463547.44777000000
Ambrosia_psilostachya	-9806704.97153000000	2429667.55807000000
Ambrosia_psilostachya	-9762964.26719000000	2465458.79587000000
Ambrosia_psilostachya	-9762964.26719000000	2465458.79587000000
Ambrosia_psilostachya	-9833592.22433000000	2459563.80519000000
Ambrosia_psilostachya	-9806704.97153000000	2429667.55807000000
Ambrosia_psilostachya	-9806672.55214000000	2429701.05831000000
Ambrosia_psilostachya	-9820694.90325000000	2479247.14210000000
Ambrosia_psilostachya	-9806704.97153000000	2429667.55807000000
Ambrosia_psilostachya	-9821177.33465000000	2479447.28003000000
Ambrosia_psilostachya	-9837258.70298000000	2463534.09450000000
Ambrosia_psilostachya	-9797592.22831000000	2488360.29449000000
Ambrosia_psilostachya	-9821145.49418000000	2479407.25261000000
Ambrosia_psilostachya	-9806672.55214000000	2429701.05831000000
Ambrosia_psilostachya	-9806672.55214000000	2429701.05831000000
Ambrosia_psilostachya	-9710475.73073000000	2463173.19209000000
Ambrosia_psilostachya	-9729033.51593000000	2490062.22959000000
Ambrosia_psilostachya	-9729757.16303000000	2489762.00491000000
Ambrosia_psilostachya	-9729033.51593000000	2490062.22959000000
Ambrosia_psilostachya	-9683170.11342000000	2433074.89645000000
Ambrosia_psilostachya	-9710475.73073000000	2463173.19209000000
Ambrosia_psilostachya	-9683201.95389000000	2433114.89713000000
Ambrosia_psilostachya	-9567579.54968000000	2402569.34252000000
Ambrosia_psilostachya	-9557903.90550000000	2445962.54046000000
Ambrosia_psilostachya	-9568678.52841000000	2435457.68900000000
Ambrosia_psilostachya	-9567097.11828000000	2479313.85497000000
Ambrosia_psilostachya	-9563720.09847000000	2442350.02135000000
Ambrosia_psilostachya	-9636888.92532000000	2446965.98200000000
Ambrosia_psilostachya	-9564766.00975000000	2432579.45977000000
Ambrosia_psilostachya	-9571439.00089000000	2479647.65630000000
Ambrosia_psilostachya	-9560182.52549000000	2421063.13868000000
Ambrosia_psilostachya	-9561602.22462000000	2407093.82016000000
Ambrosia_psilostachya	-9570206.38866000000	2431374.55295000000
Ambrosia_psilostachya	-9561066.72576000000	2409573.53046000000
Ambrosia_psilostachya	-9565649.82407000000	2478445.60829000000
Ambrosia_psilostachya	-9553990.90440000000	2454656.74986000000
Ambrosia_psilostachya	-9636856.69890000000	2446925.76826000000
Ambrosia_psilostachya	-9565408.60837000000	2477544.02386000000
Ambrosia_psilostachya	-9571706.65383000000	2420125.43166000000
Ambrosia_psilostachya	-9565649.82407000000	2478445.60829000000
Ambrosia_psilostachya	-9569723.47483000000	2421063.13868000000
Ambrosia_psilostachya	-9573502.84242000000	2422168.12548000000
Ambrosia_psilostachya	-9564684.96127000000	2418249.88690000000
Ambrosia_psilostachya	-9556001.19605000000	2411014.21926000000
Ambrosia_psilostachya	-9556001.19605000000	2411014.21926000000
Ambrosia_psilostachya	-9567927.86515000000	2403273.17602000000
Ambrosia_psilostachya	-9568678.52841000000	2435457.68900000000
Ambrosia_psilostachya	-9567043.08596000000	2473502.97370000000
Ambrosia_psilostachya	-9573154.52695000000	2431542.15982000000
Ambrosia_psilostachya	-9567043.08596000000	2473502.97370000000
Ambrosia_psilostachya	-9647529.04636000000	2441814.83119000000
Ambrosia_psilostachya	-9552463.43010000000	2413325.93447000000
Ambrosia_psilostachya	-9567043.08596000000	2473502.97370000000
Ambrosia_psilostachya	-9572403.86369000000	2431508.54216000000
Ambrosia_psilostachya	-9567579.54968000000	2426688.22368000000
Ambrosia_psilostachya	-9564711.97743000000	2418919.77876000000
Ambrosia_psilostachya	-9573502.84242000000	2422168.12548000000
Ambrosia_psilostachya	-9540080.95981000000	2446965.98200000000
Ambrosia_psilostachya	-9514270.87984000000	2475072.74862000000
Ambrosia_psilostachya	-9535793.10951000000	2499270.71165000000
Ambrosia_psilostachya	-9539277.22909000000	2441145.70286000000
Ambrosia_psilostachya	-9516441.82115000000	2467623.86032000000
Ambrosia_psilostachya	-9542814.99504000000	2432914.29053000000
Ambrosia_psilostachya	-9478136.76789000000	2419093.87949000000
Ambrosia_psilostachya	-9503094.87400000000	2388889.42270000000
Ambrosia_psilostachya	-9543002.56437000000	2432746.81561000000
Ambrosia_psilostachya	-9542493.11681000000	2436327.70266000000
Ambrosia_psilostachya	-9503126.71447000000	2388929.51066000000
Ambrosia_psilostachya	-9462409.50421000000	2432713.44094000000
Ambrosia_psilostachya	-9517084.90220000000	2468425.71574000000
Ambrosia_psilostachya	-9542814.99504000000	2432914.29053000000
Ambrosia_psilostachya	-9539277.22909000000	2441145.70286000000
Ambrosia_psilostachya	-9527564.75953000000	2397574.35838000000
Ambrosia_psilostachya	-9517117.22511000000	2468465.76556000000
Ambrosia_psilostachya	-9540884.69052000000	2416709.14777000000
Ambrosia_psilostachya	-9548282.29363000000	2408601.75559000000
Ambrosia_psilostachya	-9478168.60836000000	2419053.85092000000
Ambrosia_psilostachya	-9544100.96419000000	2457297.61567000000
Ambrosia_psilostachya	-9516978.28486000000	2468626.08429000000
Ambrosia_psilostachya	-9539309.06957000000	2441145.70286000000
Ambrosia_psilostachya	-9537454.60326000000	2413259.00011000000
Ambrosia_psilostachya	-9505828.33032000000	2390499.15797000000
Ambrosia_psilostachya	-9539309.06957000000	2441145.70286000000
Ambrosia_psilostachya	-9474952.72064000000	2420661.20069000000
Ambrosia_psilostachya	-9542782.57565000000	2432954.41201000000
Ambrosia_psilostachya	-9549247.15643000000	2412220.34347000000
Ambrosia_psilostachya	-9461444.64140000000	2430303.57101000000
Ambrosia_psilostachya	-9478168.60836000000	2419053.85092000000
Ambrosia_psilostachya	-9542879.06193000000	2436327.70266000000
Ambrosia_psilostachya	-9478136.76789000000	2419093.87949000000
Ambrosia_psilostachya	-9529869.33434000000	2420460.22869000000
Ambrosia_psilostachya	-9549783.13772000000	2412220.34347000000
Ambrosia_psilostachya	-9505828.33032000000	2390499.15797000000
Ambrosia_psilostachya	-9542782.57565000000	2432954.41201000000
Ambrosia_psilostachya	-9535577.94511000000	2422000.56101000000
Ambrosia_psilostachya	-9345468.13254000000	2492264.69671000000
Ambrosia_psilostachya	-9302885.26356000000	2475239.74624000000
Ambrosia_psilostachya	-9302917.68295000000	2475199.71022000000
Ambrosia_psilostachya	-9345499.97301000000	2492264.69671000000
Ambrosia_psilostachya	-8699846.01199000000	2447166.56792000000
Ambrosia_psilostachya	-8756129.93277000000	2421063.13868000000
Ambrosia_psilostachya	-8699846.01199000000	2447166.56792000000
Ambrosia_psilostachya	-8694378.71341000000	2385669.09010000000
Ambrosia_psilostachya	-8694378.71341000000	2385669.09010000000
Ambrosia_psilostachya	-8757738.35906000000	2417044.12202000000
Ambrosia_psilostachya	-8756129.93277000000	2421022.87291000000
Ambrosia_psilostachya	-8741388.75887000000	2477911.27426000000
Ambrosia_psilostachya	-8738472.94348000000	2477243.48650000000
Ambrosia_psilostachya	-8699878.43138000000	2447166.56792000000
Ambrosia_psilostachya	-8694486.29561000000	2385870.28511000000
Ambrosia_psilostachya	-8744015.11542000000	2475941.14475000000
Ambrosia_psilostachya	-8694475.19969000000	2385910.62049000000
Ambrosia_psilostachya	-8699878.43138000000	2447166.56792000000
Ambrosia_psilostachya	-8756129.93277000000	2421022.87291000000
Ambrosia_psilostachya	-10004758.88550000000	2579156.87488000000
Ambrosia_psilostachya	-10004758.88550000000	2579156.87488000000
Ambrosia_psilostachya	-9904509.64032000000	2514834.74423000000
Ambrosia_psilostachya	-9904477.31741000000	2514874.69862000000
Ambrosia_psilostachya	-9686418.80648000000	2572180.34221000000
Ambrosia_psilostachya	-9734018.38311000000	2520713.02508000000
Ambrosia_psilostachya	-9650879.05001000000	2546643.91730000000
Ambrosia_psilostachya	-9695423.87101000000	2571382.81367000000
Ambrosia_psilostachya	-9650847.20954000000	2546603.90962000000
Ambrosia_psilostachya	-9650847.20954000000	2546603.90962000000
Ambrosia_psilostachya	-9733375.20557000000	2526469.59383000000
Ambrosia_psilostachya	-9695397.43377000000	2571349.67728000000
Ambrosia_psilostachya	-9676447.91427000000	2576565.96095000000
Ambrosia_psilostachya	-9650879.05001000000	2546643.91730000000
Ambrosia_psilostachya	-9733342.97915000000	2526469.59383000000
Ambrosia_psilostachya	-9686450.64695000000	2572220.17588000000
Ambrosia_psilostachya	-9676416.07380000000	2576526.01697000000
Ambrosia_psilostachya	-9622576.72942000000	2519273.61255000000
Ambrosia_psilostachya	-9542975.54821000000	2501632.06215000000
Ambrosia_psilostachya	-9542975.54821000000	2501672.16395000000
Ambrosia_psilostachya	-8711070.83989000000	2605086.72288000000
Ambrosia_psilostachya	-8668488.54983000000	2531198.87697000000
Ambrosia_psilostachya	-8439306.61807000000	2526236.36653000000
Ambrosia_psilostachya	-8428156.66353000000	2541385.89676000000
Ambrosia_psilostachya	-8439306.61807000000	2526236.36653000000
Ambrosia_psilostachya	-8452198.14998000000	2531265.41068000000
Ambrosia_psilostachya	-8452198.14998000000	2531265.41068000000
Ambrosia_psilostachya	-8387841.80105000000	2561211.85357000000
Ambrosia_psilostachya	-9770297.22449000000	2624778.53502000000
Ambrosia_psilostachya	-9796734.46527000000	2725761.83109000000
Ambrosia_psilostachya	-9837837.62066000000	2713185.32104000000
Ambrosia_psilostachya	-9837837.62066000000	2713185.32104000000
Ambrosia_psilostachya	-9716554.36639000000	2670524.07039000000
Ambrosia_psilostachya	-9738649.72456000000	2639444.04783000000
Ambrosia_psilostachya	-9739614.58737000000	2648142.34992000000
Ambrosia_psilostachya	-9738628.49758000000	2639444.04783000000
Ambrosia_psilostachya	-9739647.39270000000	2648182.01886000000
Ambrosia_psilostachya	-9716554.36639000000	2670524.07039000000
Ambrosia_psilostachya	-8611400.51239000000	2660646.23138000000
Ambrosia_psilostachya	-8627513.72119000000	2658741.44129000000
Ambrosia_psilostachya	-8611400.51239000000	2660646.23138000000
Ambrosia_psilostachya	-8609760.24563000000	2660646.23138000000
Ambrosia_psilostachya	-8635522.08246000000	2658741.44129000000
Ambrosia_psilostachya	-8649003.62796000000	2655129.76002000000
Ambrosia_psilostachya	-8611400.51239000000	2660685.99171000000
Ambrosia_psilostachya	-8635522.08246000000	2658741.44129000000
Ambrosia_psilostachya	-8635522.08246000000	2658741.44129000000
Ambrosia_psilostachya	-8611400.51239000000	2660685.99171000000
Ambrosia_psilostachya	-8627513.72119000000	2658741.44129000000
Ambrosia_psilostachya	-8624265.02814000000	2660685.99171000000
Ambrosia_psilostachya	-8627481.30180000000	2658701.91475000000
Ambrosia_psilostachya	-8637264.62468000000	2657147.45238000000
Ambrosia_psilostachya	-8627481.30180000000	2658701.91475000000
Ambrosia_psilostachya	-8587278.94233000000	2640874.19383000000
Ambrosia_psilostachya	-8571198.15292000000	2660685.99171000000
Ambrosia_psilostachya	-8571165.73353000000	2660646.23138000000
Ambrosia_psilostachya	-8587278.94233000000	2640834.38963000000
Ambrosia_psilostachya	-8587278.94233000000	2640834.38963000000
Ambrosia_psilostachya	-8405595.27662000000	2692402.35916000000
Ambrosia_psilostachya	-8384657.75380000000	2638848.12025000000
Ambrosia_psilostachya	-8383049.32751000000	2638848.12025000000
Ambrosia_psilostachya	-8384657.75380000000	2638848.12025000000
Ambrosia_psilostachya	-8384657.75380000000	2638848.12025000000
Ambrosia_psilostachya	-8383017.48704000000	2638848.12025000000
Ambrosia_psilostachya	-8384657.75380000000	2638848.12025000000
Ambrosia_psilostachya	-10046826.90370000000	2816253.08106000000
Ambrosia_psilostachya	-9984014.33524000000	2777513.44766000000
Ambrosia_psilostachya	-9755824.28245000000	2770062.36990000000
Ambrosia_psilostachya	-9791427.71986000000	2749939.96334000000
Ambrosia_psilostachya	-10039397.46010000000	2928410.88697000000
Ambrosia_psilostachya	-10041037.72690000000	2969361.28794000000
Ambrosia_psilostachya	-10045862.04090000000	2967374.76285000000
Ambrosia_psilostachya	-10058694.71620000000	2965504.85855000000
Ambrosia_psilostachya	-10028108.56530000000	2934267.52868000000
Ambrosia_psilostachya	-10009100.76810000000	2940824.37024000000
Ambrosia_psilostachya	-10026564.78480000000	2928410.88697000000
Ambrosia_psilostachya	-9840828.69535000000	2899916.60325000000
Ambrosia_psilostachya	-10067571.45390000000	2980107.44963000000
Ambrosia_psilostachya	-10080993.66040000000	2998966.36979000000
Ambrosia_psilostachya	-10102408.79030000000	2976208.39562000000
Ambrosia_psilostachya	-10097798.67580000000	2978057.49840000000
Ambrosia_psilostachya	-10099218.95390000000	2978005.53083000000
Ambrosia_psilostachya	-10063519.03020000000	2979056.52621000000
Ambrosia_psilostachya	-10088605.46300000000	2978706.20241000000
Ambrosia_psilostachya	-10067539.61350000000	2980068.44998000000
Ambrosia_psilostachya	-10097289.22830000000	2977538.39867000000
Ambrosia_psilostachya	-10099218.95390000000	2978005.53083000000
Ambrosia_psilostachya	-9994917.28491000000	3003326.09309000000
Ambrosia_psilostachya	-9797699.32808000000	2991546.17246000000
Ambrosia_psilostachya	-9647663.16229000000	3043960.39459000000
Ambrosia_psilostachya	-9648049.10741000000	3044425.47898000000
Ambrosia_psilostachya	-9648049.10741000000	3044425.47898000000
Ambrosia_psilostachya	-9647663.16229000000	3043960.39459000000
Ambrosia_psilostachya	-9520011.81352000000	2984894.07824000000
Ambrosia_psilostachya	-9520011.81352000000	2984894.07824000000
Ambrosia_psilostachya	-10752431.07120000000	3203536.98130000000
Ambrosia_psilostachya	-10171583.66400000000	3096190.72868000000
Ambrosia_psilostachya	-10171583.66400000000	3096190.72868000000
Ambrosia_psilostachya	-9857713.79439000000	3143615.57026000000
Ambrosia_psilostachya	-9918789.60979000000	3131022.79436000000
Ambrosia_psilostachya	-9904316.66775000000	3168998.18152000000
Ambrosia_psilostachya	-9904316.66775000000	3168998.18152000000
Ambrosia_psilostachya	-9904316.66775000000	3168998.18152000000
Ambrosia_psilostachya	-9857684.84851000000	3143615.57026000000
Ambrosia_psilostachya	-9904316.66775000000	3168998.18152000000
Ambrosia_psilostachya	-9857713.79439000000	3143615.57026000000
Ambrosia_psilostachya	-9918789.60979000000	3131022.79436000000
Ambrosia_psilostachya	-9748008.89375000000	3132294.12935000000
Ambrosia_psilostachya	-9748008.89375000000	3132255.64423000000
Ambrosia_psilostachya	-9664708.81450000000	3135914.84917000000
Ambrosia_psilostachya	-9664741.23389000000	3135876.37382000000
Ambrosia_psilostachya	-9685485.78415000000	3153427.89161000000
Ambrosia_psilostachya	-9745114.30534000000	3141652.29188000000
Ambrosia_psilostachya	-9745114.30534000000	3141652.29188000000
Ambrosia_psilostachya	-9671784.73235000000	3135760.83157000000
Ambrosia_psilostachya	-9442147.38535000000	3135529.74429000000
Ambrosia_psilostachya	-9442281.50128000000	3135658.11374000000
Ambrosia_psilostachya	-9436358.20854000000	3126283.18640000000
Ambrosia_psilostachya	-9994434.85351000000	3280933.15515000000
Ambrosia_psilostachya	-10713161.15510000000	3489386.43389000000
Ambrosia_psilostachya	-10713190.10100000000	3489423.55021000000
Ambrosia_psilostachya	-10713161.15510000000	3489386.43389000000
Ambrosia_psilostachya	-10518355.35530000000	3475544.26843000000
Ambrosia_psilostachya	-10518345.70660000000	3475512.73985000000
Ambrosia_psilostachya	-10518355.35530000000	3475544.26843000000
Ambrosia_psilostachya	-10510539.96660000000	3477120.59326000000
Ambrosia_psilostachya	-10432579.05210000000	3460333.55919000000
Ambrosia_psilostachya	-10432579.05210000000	3460333.55919000000
Ambrosia_psilostachya	-10433707.94160000000	3460333.55919000000
Ambrosia_psilostachya	-10509768.07630000000	3477120.59326000000
Ambrosia_psilostachya	-10433736.88750000000	3460333.55919000000
Ambrosia_psilostachya	-10432579.05210000000	3460333.55919000000
Ambrosia_psilostachya	-10430745.81280000000	3459431.59144000000
Ambrosia_psilostachya	-10432579.05210000000	3460333.55919000000
Ambrosia_psilostachya	-10509768.07630000000	3477120.59326000000
Ambrosia_psilostachya	-10468761.40720000000	3491298.33895000000
Ambrosia_psilostachya	-10468761.40720000000	3491298.33895000000
Ambrosia_psilostachya	-10468761.40720000000	3491298.33895000000
Ambrosia_psilostachya	-10434219.31890000000	3462250.02088000000
Ambrosia_psilostachya	-10430745.81280000000	3459431.59144000000
Ambrosia_psilostachya	-10430707.21830000000	3459394.38385000000
Ambrosia_psilostachya	-10509768.07630000000	3477076.68411000000
Ambrosia_psilostachya	-10432579.05210000000	3460333.55919000000
Ambrosia_psilostachya	-10432579.05210000000	3460333.55919000000
Ambrosia_psilostachya	-10433736.88750000000	3460333.55919000000
Ambrosia_psilostachya	-10432579.05210000000	3460333.55919000000
Ambrosia_psilostachya	-10371213.77790000000	3461460.92580000000
Ambrosia_psilostachya	-10371213.77790000000	3461460.92580000000
Ambrosia_psilostachya	-10379801.05680000000	3512197.09112000000
Ambrosia_psilostachya	-10379801.05680000000	3512197.09112000000
Ambrosia_psilostachya	-10236132.98550000000	3506470.39329000000
Ambrosia_psilostachya	-10236132.98550000000	3506470.39329000000
Ambrosia_psilostachya	-10236132.98550000000	3506470.39329000000
Ambrosia_psilostachya	-10237194.33460000000	3503662.19238000000
Ambrosia_psilostachya	-10236132.98550000000	3506470.39329000000
Ambrosia_psilostachya	-10214327.08620000000	3504223.88495000000
Ambrosia_psilostachya	-10214327.08620000000	3504223.88495000000
Ambrosia_psilostachya	-10407975.05070000000	3598770.30726000000
Ambrosia_psilostachya	-10407975.05070000000	3598770.30726000000
Ambrosia_psilostachya	-10635972.13090000000	3765466.80739000000
Ambrosia_psilostachya	-10635972.13090000000	3765466.80739000000
Ambrosia_psilostachya	-10632305.65220000000	3764588.54518000000
Ambrosia_psilostachya	-10609438.40380000000	3762721.99855000000
Ambrosia_psilostachya	-10609467.34970000000	3762685.76237000000
Ambrosia_psilostachya	-10609438.40380000000	3762721.99855000000
Ambrosia_psilostachya	-10451104.41790000000	3677286.39358000000
Ambrosia_psilostachya	-10451072.19150000000	3677249.43001000000
Ambrosia_psilostachya	-10449271.17860000000	3663554.96752000000
Ambrosia_psilostachya	-10449303.01910000000	3663591.86564000000
Ambrosia_psilostachya	-11230038.15840000000	3828183.68235000000
Ambrosia_psilostachya	-11230038.15840000000	3828183.68235000000
Ambrosia_psilostachya	-10650424.81080000000	3798200.58180000000
Ambrosia_psilostachya	-10512260.31690000000	3804664.32264000000
Ambrosia_psilostachya	-11251265.14010000000	3893452.35014000000
Ambrosia_psilostachya	-11281175.88690000000	3899956.24553000000
Ambrosia_psilostachya	-11259466.47390000000	3933060.54698000000
Ambrosia_psilostachya	-11259466.47390000000	3933060.54698000000
Ambrosia_psilostachya	-11251265.14010000000	3893452.35014000000
Ambrosia_psilostachya	-11205337.67070000000	3880649.11575000000
Ambrosia_psilostachya	-11205337.67070000000	3880649.11575000000
Ambrosia_psilostachya	-9566614.68688000000	3273880.83752000000
Ambrosia_psilostachya	-9566614.68688000000	3273842.63010000000
Ambrosia_psilostachya	-9526406.92417000000	3272874.48175000000
Ambrosia_psilostachya	-9473488.05890000000	3252473.26399000000
Ambrosia_psilostachya	-9402507.92684000000	3224159.30412000000
Ambrosia_psilostachya	-9416881.97044000000	3263624.64374000000
Ambrosia_psilostachya	-9418623.64428000000	3313076.19638000000
Ambrosia_psilostachya	-7854049.78796000000	3216517.43808000000
Ambrosia_psilostachya	-9583712.05574000000	3408977.96443000000
Ambrosia_psilostachya	-9476089.71496000000	3326210.44503000000
Ambrosia_psilostachya	-9506187.25928000000	3399108.55376000000
Ambrosia_psilostachya	-9464377.82432000000	3404785.04577000000
Ambrosia_psilostachya	-9409443.36066000000	3405146.40891000000
Ambrosia_psilostachya	-9423030.55865000000	3370079.50328000000
Ambrosia_psilostachya	-9625438.51249000000	3532202.29882000000
Ambrosia_psilostachya	-9467872.55739000000	3474543.87212000000
Ambrosia_psilostachya	-9400197.08043000000	3508343.66059000000
Ambrosia_psilostachya	-9430610.03839000000	3481990.48702000000
Ambrosia_psilostachya	-9442558.89934000000	3536777.94470000000
Ambrosia_psilostachya	-9409535.98749000000	3435514.53972000000
Ambrosia_psilostachya	-9321074.47117000000	3484119.71472000000
Ambrosia_psilostachya	-7961698.56597000000	3530508.63363000000
Ambrosia_psilostachya	-7786543.16198000000	3468711.25098000000
Ambrosia_psilostachya	-10056693.20480000000	3658601.31754000000
Ambrosia_psilostachya	-9961794.02733000000	3637379.90053000000
Ambrosia_psilostachya	-9759731.97680000000	3647047.24933000000
Ambrosia_psilostachya	-9523539.35192000000	3653298.34873000000
Ambrosia_psilostachya	-9483010.86882000000	3637763.28355000000
Ambrosia_psilostachya	-9463917.10233000000	3566858.78989000000
Ambrosia_psilostachya	-9505815.78710000000	3597498.05441000000
Ambrosia_psilostachya	-9406880.10614000000	3597797.96476000000
Ambrosia_psilostachya	-9283573.63105000000	3578392.77537000000
Ambrosia_psilostachya	-9312733.23224000000	3616782.50543000000
Ambrosia_psilostachya	-9352059.11035000000	3643786.97885000000
Ambrosia_psilostachya	-9208196.61920000000	3566314.91452000000
Ambrosia_psilostachya	-9204084.85636000000	3642909.59949000000
Ambrosia_psilostachya	-9083220.35255000000	3643211.31733000000
Ambrosia_psilostachya	-8992526.14370000000	3641813.88974000000
Ambrosia_psilostachya	-8906567.48148000000	3638131.21688000000
Ambrosia_psilostachya	-8825396.46850000000	3618293.81617000000
Ambrosia_psilostachya	-8722264.21326000000	3602582.10214000000
Ambrosia_psilostachya	-8764592.74441000000	3584870.69264000000
Ambrosia_psilostachya	-8693646.38254000000	3627476.42566000000
Ambrosia_psilostachya	-8025683.44272000000	3657494.49367000000
Ambrosia_psilostachya	-7989324.90368000000	3629285.74195000000
Ambrosia_psilostachya	-10047588.18040000000	3737887.50281000000
Ambrosia_psilostachya	-9911374.63915000000	3745071.59431000000
Ambrosia_psilostachya	-9700630.27069000000	3758065.74307000000
Ambrosia_psilostachya	-9573405.39128000000	3738072.18191000000
Ambrosia_psilostachya	-9585782.65131000000	3665681.45261000000
Ambrosia_psilostachya	-9494196.90923000000	3688381.52565000000
Ambrosia_psilostachya	-9473474.55082000000	3745314.77257000000
Ambrosia_psilostachya	-9521738.91793000000	3736685.80105000000
Ambrosia_psilostachya	-9458504.31850000000	3665168.62032000000
Ambrosia_psilostachya	-9433463.62013000000	3687573.86521000000
Ambrosia_psilostachya	-9389229.48495000000	3670289.68403000000
Ambrosia_psilostachya	-9433463.62013000000	3687573.86521000000
Ambrosia_psilostachya	-9416900.78526000000	3729985.06688000000
Ambrosia_psilostachya	-9434370.59116000000	3695675.43947000000
Ambrosia_psilostachya	-9291679.92589000000	3731893.62899000000
Ambrosia_psilostachya	-9301804.61722000000	3682453.11225000000
Ambrosia_psilostachya	-9356782.11376000000	3745909.66183000000
Ambrosia_psilostachya	-9255964.95034000000	3765417.40706000000
Ambrosia_psilostachya	-9149836.41016000000	3746844.76715000000
Ambrosia_psilostachya	-9072293.28131000000	3740604.65320000000
Ambrosia_psilostachya	-9006083.43094000000	3730979.58742000000
Ambrosia_psilostachya	-9007742.03009000000	3684015.03591000000
Ambrosia_psilostachya	-8956623.59882000000	3731250.61427000000
Ambrosia_psilostachya	-8916502.67376000000	3739757.15069000000
Ambrosia_psilostachya	-8916377.72403000000	3691035.27873000000
Ambrosia_psilostachya	-8882904.22125000000	3681623.77987000000
Ambrosia_psilostachya	-8754299.58803000000	3707858.81578000000
Ambrosia_psilostachya	-8732190.72178000000	3671888.63561000000
Ambrosia_psilostachya	-8722558.49642000000	3728807.60431000000
Ambrosia_psilostachya	-8600787.02156000000	3697520.39736000000
Ambrosia_psilostachya	-8677142.40430000000	3666086.02958000000
Ambrosia_psilostachya	-8395886.82710000000	3735679.14392000000
Ambrosia_psilostachya	-8355038.39549000000	3732627.22935000000
Ambrosia_psilostachya	-8266046.20463000000	3726552.66651000000
Ambrosia_psilostachya	-8221863.20718000000	3746800.11972000000
Ambrosia_psilostachya	-8190103.78317000000	3747973.64785000000
Ambrosia_psilostachya	-8141632.93542000000	3675700.83400000000
Ambrosia_psilostachya	-8053441.96663000000	3708778.43669000000
Ambrosia_psilostachya	-8007730.24055000000	3679467.46940000000
Ambrosia_psilostachya	-10744673.57420000000	3830093.22881000000
Ambrosia_psilostachya	-10741402.68930000000	3831696.97643000000
Ambrosia_psilostachya	-10668281.52670000000	3805740.49736000000
Ambrosia_psilostachya	-10675403.17900000000	3854703.53519000000
Ambrosia_psilostachya	-10634101.26190000000	3867848.17871000000
Ambrosia_psilostachya	-10636406.31920000000	3811528.51068000000
Ambrosia_psilostachya	-10663615.45020000000	3830824.21935000000
Ambrosia_psilostachya	-10634862.53870000000	3860859.16647000000
Ambrosia_psilostachya	-10663074.16220000000	3828487.05090000000
Ambrosia_psilostachya	-10696806.73060000000	3854068.93710000000
Ambrosia_psilostachya	-10634158.18880000000	3867862.31066000000
Ambrosia_psilostachya	-10634158.18880000000	3867862.31066000000
Ambrosia_psilostachya	-10673794.75280000000	3840180.70726000000
Ambrosia_psilostachya	-10635682.67210000000	3818357.61684000000
Ambrosia_psilostachya	-10588110.11160000000	3866396.94110000000
Ambrosia_psilostachya	-10609631.37640000000	3871742.41930000000
Ambrosia_psilostachya	-10504140.03160000000	3812894.68877000000
Ambrosia_psilostachya	-10491918.11450000000	3836910.16936000000
Ambrosia_psilostachya	-10500355.45370000000	3846012.77635000000
Ambrosia_psilostachya	-10504503.78490000000	3834691.17490000000
Ambrosia_psilostachya	-10500355.45370000000	3846012.77635000000
Ambrosia_psilostachya	-10489196.23650000000	3869183.23502000000
Ambrosia_psilostachya	-10504503.78490000000	3834691.17490000000
Ambrosia_psilostachya	-9585595.46793000000	3790673.00725000000
Ambrosia_psilostachya	-9595958.48037000000	3853559.81521000000
Ambrosia_psilostachya	-9512959.63129000000	3823368.54033000000
Ambrosia_psilostachya	-9551985.43706000000	3853461.18830000000
Ambrosia_psilostachya	-9509449.46042000000	3872916.59452000000
Ambrosia_psilostachya	-9466285.93700000000	3845997.19805000000
Ambrosia_psilostachya	-9478803.87403000000	3790404.02690000000
Ambrosia_psilostachya	-9371893.21606000000	3877548.73337000000
Ambrosia_psilostachya	-9436154.62249000000	3811916.30480000000
Ambrosia_psilostachya	-9378523.36729000000	3829343.52817000000
Ambrosia_psilostachya	-9312278.78186000000	3772080.76627000000
Ambrosia_psilostachya	-9276958.04925000000	3845883.90059000000
Ambrosia_psilostachya	-9228665.70112000000	3857832.84679000000
Ambrosia_psilostachya	-9178243.41836000000	3779328.06468000000
Ambrosia_psilostachya	-8991214.41272000000	3780932.67974000000
Ambrosia_psilostachya	-9027077.88066000000	3830335.44332000000
Ambrosia_psilostachya	-8982390.25996000000	3848494.87253000000
Ambrosia_psilostachya	-8928451.05228000000	3790631.17118000000
Ambrosia_psilostachya	-8892008.66666000000	3843045.17506000000
Ambrosia_psilostachya	-8930728.61092000000	3833935.04445000000
Ambrosia_psilostachya	-8938173.49231000000	3872296.59994000000
Ambrosia_psilostachya	-8841962.19795000000	3817326.98096000000
Ambrosia_psilostachya	-11251245.84280000000	3973037.99268000000
Ambrosia_psilostachya	-10788596.05870000000	3889543.65834000000
Ambrosia_psilostachya	-10710681.45770000000	3889905.95923000000
Ambrosia_psilostachya	-10616472.25370000000	3932272.08467000000
Ambrosia_psilostachya	-10619984.35430000000	3939441.53840000000
Ambrosia_psilostachya	-10537732.69490000000	3878694.65607000000
Ambrosia_psilostachya	-10457117.44290000000	3957161.81554000000
Ambrosia_psilostachya	-10396267.40540000000	3897874.37234000000
Ambrosia_psilostachya	-10307858.95660000000	3915681.06912000000
Ambrosia_psilostachya	-10078892.18920000000	3890172.03601000000
Ambrosia_psilostachya	-10063364.65210000000	3928767.85280000000
Ambrosia_psilostachya	-9978138.32077000000	3964306.79489000000
Ambrosia_psilostachya	-10003215.10500000000	3921929.86678000000
Ambrosia_psilostachya	-9903293.91318000000	3910633.44473000000
Ambrosia_psilostachya	-9836496.46137000000	3958554.90442000000
Ambrosia_psilostachya	-9687087.45640000000	3958402.47260000000
Ambrosia_psilostachya	-9687087.93883000000	3911688.04853000000
Ambrosia_psilostachya	-9637283.16826000000	3958149.31204000000
Ambrosia_psilostachya	-9637125.89562000000	3912019.13850000000
Ambrosia_psilostachya	-9587948.76830000000	3909884.34113000000
Ambrosia_psilostachya	-9535523.91279000000	3914146.44644000000
Ambrosia_psilostachya	-9485160.96909000000	3959144.24919000000
Ambrosia_psilostachya	-9536654.73200000000	3958098.35595000000
Ambrosia_psilostachya	-9387466.68061000000	3961580.96521000000
Ambrosia_psilostachya	-9394351.94157000000	3919221.60542000000
Ambrosia_psilostachya	-9436917.82896000000	3962394.00214000000
Ambrosia_psilostachya	-9337750.19498000000	3961193.26815000000
Ambrosia_psilostachya	-9339200.86621000000	3916216.82767000000
Ambrosia_psilostachya	-9290088.38470000000	3942863.54920000000
Ambrosia_psilostachya	-9142790.01711000000	3889687.49552000000
Ambrosia_psilostachya	-9104204.18877000000	3964584.44977000000
Ambrosia_psilostachya	-9005115.67354000000	3954409.74524000000
Ambrosia_psilostachya	-9044233.52723000000	3884960.62421000000
Ambrosia_psilostachya	-9005150.40861000000	3888422.82970000000
Ambrosia_psilostachya	-8978580.98161000000	3916052.59779000000
Ambrosia_psilostachya	-9031401.43087000000	3951922.19600000000
Ambrosia_psilostachya	-9058124.27105000000	3940960.92392000000
Ambrosia_psilostachya	-8891755.87260000000	3930019.76106000000
Ambrosia_psilostachya	-8930170.92022000000	3910383.17242000000
Ambrosia_psilostachya	-8972685.18746000000	3966451.71311000000
Ambrosia_psilostachya	-8812133.46441000000	3878541.97520000000
Ambrosia_psilostachya	-8853989.21279000000	3923494.64291000000
Ambrosia_psilostachya	-8803677.40681000000	3918431.39489000000
Ambrosia_psilostachya	-8857415.05465000000	3966702.07532000000
Ambrosia_psilostachya	-8509491.12427000000	3942500.46876000000
Ambrosia_psilostachya	-8505024.38842000000	3951925.96892000000
Ambrosia_psilostachya	-8501406.15291000000	3951505.54879000000
Ambrosia_psilostachya	-8405563.43614000000	3952194.38158000000
Ambrosia_psilostachya	-8341238.92769000000	3927010.46330000000
Ambrosia_psilostachya	-8364128.36795000000	3940869.40909000000
Ambrosia_psilostachya	-11359329.77390000000	4080331.93321000000
Ambrosia_psilostachya	-11363903.22360000000	4058500.45114000000
Ambrosia_psilostachya	-11352575.73430000000	4038761.05539000000
Ambrosia_psilostachya	-11288894.78940000000	3986270.20787000000
Ambrosia_psilostachya	-11288894.78940000000	3986270.20787000000
Ambrosia_psilostachya	-11288894.78940000000	3986270.20787000000
Ambrosia_psilostachya	-11288894.78940000000	3986270.20787000000
Ambrosia_psilostachya	-11288894.78940000000	3986270.20787000000
Ambrosia_psilostachya	-11288894.78940000000	3986270.20787000000
Ambrosia_psilostachya	-11288894.78940000000	3986270.20787000000
Ambrosia_psilostachya	-11288894.78940000000	3986270.20787000000
Ambrosia_psilostachya	-11288894.78940000000	3986270.20787000000
Ambrosia_psilostachya	-11288894.78940000000	3986270.20787000000
Ambrosia_psilostachya	-11288894.78940000000	3986270.20787000000
Ambrosia_psilostachya	-11288894.78940000000	3986270.20787000000
Ambrosia_psilostachya	-11288894.78940000000	3986270.20787000000
Ambrosia_psilostachya	-11288894.78940000000	3986270.20787000000
Ambrosia_psilostachya	-11288894.78940000000	3986270.20787000000
Ambrosia_psilostachya	-11288894.78940000000	3986270.20787000000
Ambrosia_psilostachya	-11288894.78940000000	3986270.20787000000
Ambrosia_psilostachya	-11288894.78940000000	3986270.20787000000
Ambrosia_psilostachya	-11288894.78940000000	3986270.20787000000
Ambrosia_psilostachya	-11288894.78940000000	3986270.20787000000
Ambrosia_psilostachya	-11288894.78940000000	3986270.20787000000
Ambrosia_psilostachya	-11288894.78940000000	3986270.20787000000
Ambrosia_psilostachya	-11288894.78940000000	3986270.20787000000
Ambrosia_psilostachya	-11288894.78940000000	3986270.20787000000
Ambrosia_psilostachya	-11288894.78940000000	3986270.20787000000
Ambrosia_psilostachya	-11288894.78940000000	3986270.20787000000
Ambrosia_psilostachya	-11288894.78940000000	3986270.20787000000
Ambrosia_psilostachya	-11288894.78940000000	3986270.20787000000
Ambrosia_psilostachya	-11288894.78940000000	3986270.20787000000
Ambrosia_psilostachya	-11288894.78940000000	3986270.20787000000
Ambrosia_psilostachya	-11288894.78940000000	3986270.20787000000
Ambrosia_psilostachya	-11288894.78940000000	3986270.20787000000
Ambrosia_psilostachya	-11288894.78940000000	3986270.20787000000
Ambrosia_psilostachya	-11288894.78940000000	3986270.20787000000
Ambrosia_psilostachya	-11288894.78940000000	3986270.20787000000
Ambrosia_psilostachya	-11288894.78940000000	3986270.20787000000
Ambrosia_psilostachya	-11288894.78940000000	3986270.20787000000
Ambrosia_psilostachya	-11288894.78940000000	3986270.20787000000
Ambrosia_psilostachya	-11288894.78940000000	3986270.20787000000
Ambrosia_psilostachya	-11288894.78940000000	3986270.20787000000
Ambrosia_psilostachya	-11288894.78940000000	3986270.20787000000
Ambrosia_psilostachya	-11288894.78940000000	3986270.20787000000
Ambrosia_psilostachya	-11288894.78940000000	3986270.20787000000
Ambrosia_psilostachya	-11288894.78940000000	3986270.20787000000
Ambrosia_psilostachya	-11288894.78940000000	3986270.20787000000
Ambrosia_psilostachya	-11288894.78940000000	3986270.20787000000
Ambrosia_psilostachya	-11288894.78940000000	3986270.20787000000
Ambrosia_psilostachya	-11288894.78940000000	3986270.20787000000
Ambrosia_psilostachya	-11288894.78940000000	3986270.20787000000
Ambrosia_psilostachya	-11288894.78940000000	3986270.20787000000
Ambrosia_psilostachya	-11288894.78940000000	3986270.20787000000
Ambrosia_psilostachya	-11288894.78940000000	3986270.20787000000
Ambrosia_psilostachya	-11288894.78940000000	3986270.20787000000
Ambrosia_psilostachya	-11288894.78940000000	3986270.20787000000
Ambrosia_psilostachya	-11288894.78940000000	3986270.20787000000
Ambrosia_psilostachya	-11288894.78940000000	3986270.20787000000
Ambrosia_psilostachya	-11288894.78940000000	3986270.20787000000
Ambrosia_psilostachya	-11288894.78940000000	3986270.20787000000
Ambrosia_psilostachya	-11288894.78940000000	3986270.20787000000
Ambrosia_psilostachya	-11288894.78940000000	3986270.20787000000
Ambrosia_psilostachya	-11288894.78940000000	3986270.20787000000
Ambrosia_psilostachya	-11288894.78940000000	3986270.20787000000
Ambrosia_psilostachya	-11288894.78940000000	3986270.20787000000
Ambrosia_psilostachya	-11288894.78940000000	3986270.20787000000
Ambrosia_psilostachya	-11288894.78940000000	3986270.20787000000
Ambrosia_psilostachya	-11288894.78940000000	3986270.20787000000
Ambrosia_psilostachya	-11288894.78940000000	3986270.20787000000
Ambrosia_psilostachya	-11288894.78940000000	3986270.20787000000
Ambrosia_psilostachya	-11288894.78940000000	3986270.20787000000
Ambrosia_psilostachya	-11288894.78940000000	3986270.20787000000
Ambrosia_psilostachya	-11288894.78940000000	3986270.20787000000
Ambrosia_psilostachya	-11288894.78940000000	3986270.20787000000
Ambrosia_psilostachya	-11288894.78940000000	3986270.20787000000
Ambrosia_psilostachya	-11288894.78940000000	3986270.20787000000
Ambrosia_psilostachya	-11288894.78940000000	3986270.20787000000
Ambrosia_psilostachya	-11288894.78940000000	3986270.20787000000
Ambrosia_psilostachya	-11288894.78940000000	3986270.20787000000
Ambrosia_psilostachya	-11288894.78940000000	3986270.20787000000
Ambrosia_psilostachya	-11288894.78940000000	3986270.20787000000
Ambrosia_psilostachya	-11288894.78940000000	3986270.20787000000
Ambrosia_psilostachya	-11288894.78940000000	3986270.20787000000
Ambrosia_psilostachya	-11288894.78940000000	3986270.20787000000
Ambrosia_psilostachya	-11288894.78940000000	3986270.20787000000
Ambrosia_psilostachya	-11288894.78940000000	3986270.20787000000
Ambrosia_psilostachya	-11288894.78940000000	3986270.20787000000
Ambrosia_psilostachya	-11288894.78940000000	3986270.20787000000
Ambrosia_psilostachya	-11288894.78940000000	3986270.20787000000
Ambrosia_psilostachya	-11288894.78940000000	3986270.20787000000
Ambrosia_psilostachya	-11288894.78940000000	3986270.20787000000
Ambrosia_psilostachya	-11288894.78940000000	3986270.20787000000
Ambrosia_psilostachya	-11288894.78940000000	3986270.20787000000
Ambrosia_psilostachya	-11288894.78940000000	3986270.20787000000
Ambrosia_psilostachya	-11288894.78940000000	3986270.20787000000
Ambrosia_psilostachya	-11288894.78940000000	3986270.20787000000
Ambrosia_psilostachya	-11288894.78940000000	3986270.20787000000
Ambrosia_psilostachya	-11288894.78940000000	3986270.20787000000
Ambrosia_psilostachya	-11288894.78940000000	3986270.20787000000
Ambrosia_psilostachya	-11288894.78940000000	3986270.20787000000
Ambrosia_psilostachya	-11288894.78940000000	3986270.20787000000
Ambrosia_psilostachya	-11288894.78940000000	3986270.20787000000
Ambrosia_psilostachya	-11288894.78940000000	3986270.20787000000
Ambrosia_psilostachya	-11288894.78940000000	3986270.20787000000
Ambrosia_psilostachya	-11288894.78940000000	3986270.20787000000
Ambrosia_psilostachya	-11288894.78940000000	3986270.20787000000
Ambrosia_psilostachya	-11288894.78940000000	3986270.20787000000
Ambrosia_psilostachya	-11288894.78940000000	3986270.20787000000
Ambrosia_psilostachya	-11288894.78940000000	3986270.20787000000
Ambrosia_psilostachya	-11288894.78940000000	3986270.20787000000
Ambrosia_psilostachya	-11288894.78940000000	3986270.20787000000
Ambrosia_psilostachya	-11288894.78940000000	3986270.20787000000
Ambrosia_psilostachya	-11288894.78940000000	3986270.20787000000
Ambrosia_psilostachya	-11288894.78940000000	3986270.20787000000
Ambrosia_psilostachya	-11288894.78940000000	3986270.20787000000
Ambrosia_psilostachya	-11288894.78940000000	3986270.20787000000
Ambrosia_psilostachya	-11288894.78940000000	3986270.20787000000
Ambrosia_psilostachya	-11288894.78940000000	3986270.20787000000
Ambrosia_psilostachya	-11288894.78940000000	3986270.20787000000
Ambrosia_psilostachya	-11288894.78940000000	3986270.20787000000
Ambrosia_psilostachya	-11288894.78940000000	3986270.20787000000
Ambrosia_psilostachya	-11288894.78940000000	3986270.20787000000
Ambrosia_psilostachya	-11288894.78940000000	3986270.20787000000
Ambrosia_psilostachya	-11288894.78940000000	3986270.20787000000
Ambrosia_psilostachya	-11288894.78940000000	3986270.20787000000
Ambrosia_psilostachya	-11288894.78940000000	3986270.20787000000
Ambrosia_psilostachya	-11288894.78940000000	3986270.20787000000
Ambrosia_psilostachya	-11288894.78940000000	3986270.20787000000
Ambrosia_psilostachya	-11288894.78940000000	3986270.20787000000
Ambrosia_psilostachya	-11288894.78940000000	3986270.20787000000
Ambrosia_psilostachya	-11288894.78940000000	3986270.20787000000
Ambrosia_psilostachya	-11288894.78940000000	3986270.20787000000
Ambrosia_psilostachya	-11288894.78940000000	3986270.20787000000
Ambrosia_psilostachya	-11288894.78940000000	3986270.20787000000
Ambrosia_psilostachya	-11288894.78940000000	3986270.20787000000
Ambrosia_psilostachya	-11288894.78940000000	3986270.20787000000
Ambrosia_psilostachya	-11288894.78940000000	3986270.20787000000
Ambrosia_psilostachya	-11288894.78940000000	3986270.20787000000
Ambrosia_psilostachya	-11288894.78940000000	3986270.20787000000
Ambrosia_psilostachya	-11288894.78940000000	3986270.20787000000
Ambrosia_psilostachya	-11288894.78940000000	3986270.20787000000
Ambrosia_psilostachya	-11288894.78940000000	3986270.20787000000
Ambrosia_psilostachya	-11288894.78940000000	3986270.20787000000
Ambrosia_psilostachya	-11288894.78940000000	3986270.20787000000
Ambrosia_psilostachya	-11288894.78940000000	3986270.20787000000
Ambrosia_psilostachya	-11288894.78940000000	3986270.20787000000
Ambrosia_psilostachya	-11288894.78940000000	3986270.20787000000
Ambrosia_psilostachya	-11288894.78940000000	3986270.20787000000
Ambrosia_psilostachya	-11288894.78940000000	3986270.20787000000
Ambrosia_psilostachya	-11288894.78940000000	3986270.20787000000
Ambrosia_psilostachya	-11288894.78940000000	3986270.20787000000
Ambrosia_psilostachya	-11288894.78940000000	3986270.20787000000
Ambrosia_psilostachya	-11288894.78940000000	3986270.20787000000
Ambrosia_psilostachya	-11288894.78940000000	3986270.20787000000
Ambrosia_psilostachya	-11288894.78940000000	3986270.20787000000
Ambrosia_psilostachya	-11266882.98830000000	3988478.47258000000
Ambrosia_psilostachya	-11288894.78940000000	3986270.20787000000
Ambrosia_psilostachya	-11192408.50910000000	3986270.20787000000
Ambrosia_psilostachya	-11192408.50910000000	3986270.20787000000
Ambrosia_psilostachya	-11192408.50910000000	3986270.20787000000
Ambrosia_psilostachya	-11192408.50910000000	3986270.20787000000
Ambrosia_psilostachya	-11192408.50910000000	3986270.20787000000
Ambrosia_psilostachya	-11192408.50910000000	3986270.20787000000
Ambrosia_psilostachya	-11192408.50910000000	3986270.20787000000
Ambrosia_psilostachya	-11192408.50910000000	3986270.20787000000
Ambrosia_psilostachya	-11190217.78810000000	4064143.12845000000
Ambrosia_psilostachya	-11192408.50910000000	3986270.20787000000
Ambrosia_psilostachya	-11192408.50910000000	3986270.20787000000
Ambrosia_psilostachya	-11192408.50910000000	3986270.20787000000
Ambrosia_psilostachya	-10853830.43280000000	4023007.22839000000
Ambrosia_psilostachya	-10698900.48290000000	4067869.46948000000
Ambrosia_psilostachya	-10689435.17880000000	4028521.29714000000
Ambrosia_psilostachya	-10618315.14160000000	4072884.13902000000
Ambrosia_psilostachya	-10692431.07780000000	4071530.87087000000
Ambrosia_psilostachya	-10573394.98900000000	4083581.54828000000
Ambrosia_psilostachya	-10595801.99780000000	4023793.16164000000
Ambrosia_psilostachya	-10608840.18890000000	4063278.30360000000
Ambrosia_psilostachya	-10589369.25750000000	4025576.65163000000
Ambrosia_psilostachya	-10436245.53080000000	3989696.23899000000
Ambrosia_psilostachya	-10436245.53080000000	3989696.23899000000
Ambrosia_psilostachya	-10436245.53080000000	3989696.23899000000
Ambrosia_psilostachya	-10341963.38310000000	4000824.79188000000
Ambrosia_psilostachya	-10330697.25910000000	4043730.49264000000
Ambrosia_psilostachya	-10079797.23050000000	4025235.70678000000
Ambrosia_psilostachya	-9874687.66082000000	4051127.44974000000
Ambrosia_psilostachya	-9773825.72775000000	4051849.38261000000
Ambrosia_psilostachya	-9774044.75161000000	4005706.80146000000
Ambrosia_psilostachya	-9824222.44166000000	4051753.15656000000
Ambrosia_psilostachya	-9672968.61901000000	4005365.25217000000
Ambrosia_psilostachya	-9672927.12991000000	4052008.12144000000
Ambrosia_psilostachya	-9723797.59144000000	4052657.77046000000
Ambrosia_psilostachya	-9523942.66457000000	4092045.16315000000
Ambrosia_psilostachya	-9523019.29087000000	4005291.28038000000
Ambrosia_psilostachya	-9522323.62479000000	4052048.44579000000
Ambrosia_psilostachya	-9414793.52490000000	4021652.95937000000
Ambrosia_psilostachya	-9370520.31278000000	4008197.72715000000
Ambrosia_psilostachya	-9327935.61056000000	4053046.04492000000
Ambrosia_psilostachya	-9287270.50288000000	4089915.85799000000
Ambrosia_psilostachya	-9270914.14865000000	3999445.70399000000
Ambrosia_psilostachya	-9231271.79555000000	4027706.87812000000
Ambrosia_psilostachya	-8894868.52000000000	4081867.56130000000
Ambrosia_psilostachya	-8854763.99762000000	4006742.09517000000
Ambrosia_psilostachya	-8849422.51714000000	4049404.16635000000
Ambrosia_psilostachya	-7650998.27062000000	4030655.67313000000
Ambrosia_psilostachya	-11451214.62350000000	4097447.58533000000
Ambrosia_psilostachya	-11426843.15400000000	4099042.98311000000
Ambrosia_psilostachya	-11457732.27170000000	4104149.25376000000
Ambrosia_psilostachya	-11457745.77980000000	4101931.61277000000
Ambrosia_psilostachya	-11426219.85260000000	4099197.73147000000
Ambrosia_psilostachya	-11457745.77980000000	4101931.61277000000
Ambrosia_psilostachya	-11408806.00870000000	4098630.09574000000
Ambrosia_psilostachya	-11385381.06960000000	4093085.62809000000
Ambrosia_psilostachya	-11385381.06960000000	4093085.62809000000
Ambrosia_psilostachya	-11385381.06960000000	4093085.62809000000
Ambrosia_psilostachya	-11385381.06960000000	4093085.62809000000
Ambrosia_psilostachya	-11385381.06960000000	4093085.62809000000
Ambrosia_psilostachya	-11385381.06960000000	4093085.62809000000
Ambrosia_psilostachya	-11385381.06960000000	4093085.62809000000
Ambrosia_psilostachya	-11385381.06960000000	4093085.62809000000
Ambrosia_psilostachya	-11385381.06960000000	4093085.62809000000
Ambrosia_psilostachya	-11385381.06960000000	4093085.62809000000
Ambrosia_psilostachya	-11385381.06960000000	4093085.62809000000
Ambrosia_psilostachya	-11385381.06960000000	4093085.62809000000
Ambrosia_psilostachya	-11385381.06960000000	4093085.62809000000
Ambrosia_psilostachya	-11385381.06960000000	4093085.62809000000
Ambrosia_psilostachya	-11385381.06960000000	4093085.62809000000
Ambrosia_psilostachya	-11330383.88990000000	4094147.63906000000
Ambrosia_psilostachya	-11385381.06960000000	4093085.62809000000
Ambrosia_psilostachya	-11385381.06960000000	4093085.62809000000
Ambrosia_psilostachya	-11385381.06960000000	4093085.62809000000
Ambrosia_psilostachya	-11385381.06960000000	4093085.62809000000
Ambrosia_psilostachya	-11385381.06960000000	4093085.62809000000
Ambrosia_psilostachya	-11288894.78940000000	4093085.62809000000
Ambrosia_psilostachya	-11288894.78940000000	4093085.62809000000
Ambrosia_psilostachya	-11288894.78940000000	4093085.62809000000
Ambrosia_psilostachya	-11288894.78940000000	4093085.62809000000
Ambrosia_psilostachya	-11288894.78940000000	4093085.62809000000
Ambrosia_psilostachya	-11288894.78940000000	4093085.62809000000
Ambrosia_psilostachya	-11288894.78940000000	4093085.62809000000
Ambrosia_psilostachya	-11288894.78940000000	4093085.62809000000
Ambrosia_psilostachya	-11288894.78940000000	4093085.62809000000
Ambrosia_psilostachya	-11288894.78940000000	4093085.62809000000
Ambrosia_psilostachya	-11288894.78940000000	4093085.62809000000
Ambrosia_psilostachya	-11288894.78940000000	4093085.62809000000
Ambrosia_psilostachya	-11288894.78940000000	4093085.62809000000
Ambrosia_psilostachya	-11288894.78940000000	4093085.62809000000
Ambrosia_psilostachya	-11288894.78940000000	4093085.62809000000
Ambrosia_psilostachya	-11288894.78940000000	4093085.62809000000
Ambrosia_psilostachya	-11288894.78940000000	4093085.62809000000
Ambrosia_psilostachya	-11288894.78940000000	4093085.62809000000
Ambrosia_psilostachya	-11288894.78940000000	4093085.62809000000
Ambrosia_psilostachya	-11288894.78940000000	4093085.62809000000
Ambrosia_psilostachya	-11288894.78940000000	4093085.62809000000
Ambrosia_psilostachya	-11288894.78940000000	4093085.62809000000
Ambrosia_psilostachya	-11288894.78940000000	4093085.62809000000
Ambrosia_psilostachya	-11288894.78940000000	4093085.62809000000
Ambrosia_psilostachya	-11192408.50910000000	4093085.62809000000
Ambrosia_psilostachya	-10872595.08460000000	4146594.76768000000
Ambrosia_psilostachya	-10851618.96730000000	4149553.76914000000
Ambrosia_psilostachya	-10859920.64680000000	4156085.65337000000
Ambrosia_psilostachya	-10783145.54880000000	4191673.08968000000
Ambrosia_psilostachya	-10755004.36030000000	4126656.56609000000
Ambrosia_psilostachya	-10753888.01400000000	4133831.28242000000
Ambrosia_psilostachya	-10616366.11880000000	4120043.76665000000
Ambrosia_psilostachya	-10674598.48350000000	4101047.71667000000
Ambrosia_psilostachya	-10607058.08730000000	4094855.93213000000
Ambrosia_psilostachya	-10419452.09370000000	4190323.12342000000
Ambrosia_psilostachya	-10317690.90850000000	4094831.29676000000
Ambrosia_psilostachya	-10099990.84410000000	4191218.22152000000
Ambrosia_psilostachya	-10110273.38700000000	4184204.91447000000
Ambrosia_psilostachya	-10074679.59820000000	4128662.10436000000
Ambrosia_psilostachya	-10014514.61330000000	4134441.34090000000
Ambrosia_psilostachya	-9984402.21009000000	4095053.43740000000
Ambrosia_psilostachya	-9971469.67151000000	4153649.15248000000
Ambrosia_psilostachya	-9875132.46257000000	4100390.41616000000
Ambrosia_psilostachya	-9916801.02756000000	4149010.18003000000
Ambrosia_psilostachya	-9899723.92081000000	4195880.49962000000
Ambrosia_psilostachya	-9921656.21718000000	4100244.39014000000
Ambrosia_psilostachya	-9779152.34934000000	4195099.07517000000
Ambrosia_psilostachya	-9774354.47257000000	4100910.82717000000
Ambrosia_psilostachya	-9831990.55208000000	4195365.78794000000
Ambrosia_psilostachya	-9765075.38700000000	4148741.01204000000
Ambrosia_psilostachya	-9726900.20427000000	4194710.96209000000
Ambrosia_psilostachya	-9715450.56334000000	4148292.16961000000
Ambrosia_psilostachya	-9668130.79692000000	4149882.01765000000
Ambrosia_psilostachya	-9724782.33042000000	4102080.79497000000
Ambrosia_psilostachya	-9674645.16461000000	4195224.87221000000
Ambrosia_psilostachya	-9675118.33333000000	4101708.04711000000
Ambrosia_psilostachya	-9591729.10076000000	4155182.35429000000
Ambrosia_psilostachya	-9633621.51392000000	4171548.60395000000
Ambrosia_psilostachya	-9575460.93499000000	4102028.59209000000
Ambrosia_psilostachya	-9500383.60952000000	4162477.22258000000
Ambrosia_psilostachya	-9401664.63675000000	4198631.83534000000
Ambrosia_psilostachya	-9441735.96785000000	4143722.02897000000
Ambrosia_psilostachya	-9336927.64944000000	4095775.03881000000
Ambrosia_psilostachya	-9219601.77995000000	4095952.45743000000
Ambrosia_psilostachya	-8906727.06979000000	4174509.43079000000
Ambrosia_psilostachya	-8816563.14954000000	4123714.37628000000
Ambrosia_psilostachya	-8424238.35569000000	4148145.64704000000
Ambrosia_psilostachya	-7775621.87992000000	4129019.15039000000
Ambrosia_psilostachya	-7728770.07195000000	4196014.37010000000
Ambrosia_psilostachya	-11621340.77660000000	4238639.52819000000
Ambrosia_psilostachya	-11481867.34990000000	4198673.82094000000
Ambrosia_psilostachya	-11481867.34990000000	4198673.82094000000
Ambrosia_psilostachya	-11385381.06960000000	4198673.82094000000
Ambrosia_psilostachya	-11288894.78940000000	4198673.82094000000
Ambrosia_psilostachya	-10772866.86530000000	4219442.38175000000
Ambrosia_psilostachya	-10772693.19000000000	4219641.33527000000
Ambrosia_psilostachya	-10772866.86530000000	4219442.38175000000
Ambrosia_psilostachya	-10784094.58780000000	4285935.52429000000
Ambrosia_psilostachya	-10644334.01790000000	4239257.61363000000
Ambrosia_psilostachya	-10564134.23580000000	4238847.02431000000
Ambrosia_psilostachya	-10445596.98110000000	4259618.36831000000
Ambrosia_psilostachya	-10436123.57210000000	4216476.38553000000
Ambrosia_psilostachya	-10292214.18860000000	4204231.66821000000
Ambrosia_psilostachya	-10253651.03460000000	4274303.14818000000
Ambrosia_psilostachya	-10309407.94730000000	4270578.60163000000
Ambrosia_psilostachya	-10293224.88240000000	4208086.61923000000
Ambrosia_psilostachya	-10253651.03460000000	4274303.14818000000
Ambrosia_psilostachya	-10263692.36180000000	4210437.57641000000
Ambrosia_psilostachya	-10155740.61680000000	4223462.44958000000
Ambrosia_psilostachya	-10225439.41110000000	4251848.44154000000
Ambrosia_psilostachya	-10147062.64080000000	4256267.72989000000
Ambrosia_psilostachya	-10114413.61330000000	4247871.27303000000
Ambrosia_psilostachya	-10016914.22710000000	4288266.30086000000
Ambrosia_psilostachya	-9991306.76830000000	4209828.74731000000
Ambrosia_psilostachya	-10004705.33560000000	4293106.02402000000
Ambrosia_psilostachya	-10000745.05620000000	4272618.51205000000
Ambrosia_psilostachya	-9900223.71975000000	4286507.99377000000
Ambrosia_psilostachya	-9899088.07623000000	4240482.68284000000
Ambrosia_psilostachya	-9831447.81675000000	4240266.24264000000
Ambrosia_psilostachya	-9830994.81367000000	4285967.00593000000
Ambrosia_psilostachya	-9779981.55243000000	4286123.89288000000
Ambrosia_psilostachya	-9779353.42675000000	4241124.97246000000
Ambrosia_psilostachya	-9829057.36916000000	4246823.35298000000
Ambrosia_psilostachya	-9727220.44224000000	4241548.09063000000
Ambrosia_psilostachya	-9675686.63752000000	4285728.76074000000
Ambrosia_psilostachya	-9726430.70203000000	4285709.01923000000
Ambrosia_psilostachya	-9674393.72137000000	4240261.12406000000
Ambrosia_psilostachya	-9618292.73858000000	4259016.76422000000
Ambrosia_psilostachya	-9624400.32012000000	4255753.68595000000
Ambrosia_psilostachya	-9552652.15726000000	4265147.54389000000
Ambrosia_psilostachya	-9618823.41312000000	4257578.24502000000
Ambrosia_psilostachya	-9622441.64863000000	4262268.17107000000
Ambrosia_psilostachya	-9623618.78125000000	4255951.79987000000
Ambrosia_psilostachya	-9619759.33004000000	4258380.92705000000
Ambrosia_psilostachya	-9551803.07800000000	4302284.83427000000
Ambrosia_psilostachya	-9492392.13336000000	4217791.41482000000
Ambrosia_psilostachya	-9390862.61173000000	4219727.19801000000
Ambrosia_psilostachya	-9450176.00873000000	4296980.91311000000
Ambrosia_psilostachya	-9399206.16633000000	4256056.06850000000
Ambrosia_psilostachya	-9453812.19069000000	4255098.62597000000
Ambrosia_psilostachya	-9444756.37437000000	4200731.70800000000
Ambrosia_psilostachya	-9298603.78136000000	4292818.15088000000
Ambrosia_psilostachya	-9353858.00055000000	4219850.33625000000
Ambrosia_psilostachya	-9216638.68629000000	4298737.02030000000
Ambrosia_psilostachya	-9202807.37801000000	4262398.61821000000
Ambrosia_psilostachya	-9096281.70030000000	4219552.33031000000
Ambrosia_psilostachya	-9093481.66845000000	4259282.86359000000
Ambrosia_psilostachya	-9059283.07128000000	4252275.51486000000
Ambrosia_psilostachya	-7694453.27909000000	4198987.65693000000
Ambrosia_psilostachya	-11704810.47870000000	4327778.90888000000
Ambrosia_psilostachya	-11724177.68730000000	4391941.55365000000
Ambrosia_psilostachya	-11495395.69120000000	4333646.92604000000
Ambrosia_psilostachya	-11487629.51050000000	4318081.51586000000
Ambrosia_psilostachya	-11481867.34990000000	4303002.38639000000
Ambrosia_psilostachya	-11481867.34990000000	4303002.38639000000
Ambrosia_psilostachya	-10451697.80860000000	4355982.03929000000
Ambrosia_psilostachya	-10352398.95320000000	4376405.83362000000
Ambrosia_psilostachya	-10310390.75650000000	4329182.66228000000
Ambrosia_psilostachya	-10294805.32770000000	4355626.40053000000
Ambrosia_psilostachya	-10100145.22220000000	4304051.64314000000
Ambrosia_psilostachya	-10125249.02250000000	4304872.29364000000
Ambrosia_psilostachya	-10089570.32580000000	4305075.88868000000
Ambrosia_psilostachya	-9958128.99598000000	4374388.98987000000
Ambrosia_psilostachya	-9967244.05487000000	4361679.30126000000
Ambrosia_psilostachya	-9949515.66574000000	4359551.36826000000
Ambrosia_psilostachya	-9942811.79899000000	4386372.22747000000
Ambrosia_psilostachya	-9951594.94508000000	4370125.27390000000
Ambrosia_psilostachya	-9950696.65781000000	4337338.18569000000
Ambrosia_psilostachya	-9983512.60658000000	4352162.84725000000
Ambrosia_psilostachya	-9945130.36430000000	4339936.45827000000
Ambrosia_psilostachya	-9939842.53020000000	4366196.27858000000
Ambrosia_psilostachya	-9968024.62888000000	4332136.17012000000
Ambrosia_psilostachya	-9955338.61275000000	4401789.32864000000
Ambrosia_psilostachya	-9945941.81392000000	4340919.92556000000
Ambrosia_psilostachya	-9981513.41086000000	4389441.92655000000
Ambrosia_psilostachya	-9898890.76178000000	4332674.67292000000
Ambrosia_psilostachya	-9891379.78730000000	4379776.31834000000
Ambrosia_psilostachya	-9779105.45701000000	4331888.19072000000
Ambrosia_psilostachya	-9831289.57925000000	4331986.35013000000
Ambrosia_psilostachya	-9791768.89535000000	4380598.02277000000
Ambrosia_psilostachya	-9674835.62853000000	4331603.83179000000
Ambrosia_psilostachya	-9695016.11999000000	4380706.89229000000
Ambrosia_psilostachya	-9727223.81926000000	4331857.60608000000
Ambrosia_psilostachya	-9583364.70513000000	4390862.21866000000
Ambrosia_psilostachya	-9611779.91466000000	4341990.37488000000
Ambrosia_psilostachya	-9615080.71031000000	4383757.71858000000
Ambrosia_psilostachya	-9486824.77851000000	4378486.07254000000
Ambrosia_psilostachya	-9538773.57071000000	4381968.43841000000
Ambrosia_psilostachya	-9373022.68446000000	4387063.94904000000
Ambrosia_psilostachya	-9360134.04714000000	4323714.11616000000
Ambrosia_psilostachya	-9435324.84048000000	4385431.73910000000
Ambrosia_psilostachya	-9356708.30176000000	4311087.15696000000
Ambrosia_psilostachya	-9300875.64732000000	4368193.67558000000
Ambrosia_psilostachya	-9257023.98375000000	4315435.64085000000
Ambrosia_psilostachya	-9189031.45286000000	4334039.36918000000
Ambrosia_psilostachya	-8736832.67672000000	4364981.54962000000
Ambrosia_psilostachya	-11772023.78640000000	4408690.46394000000
Ambrosia_psilostachya	-11763023.54620000000	4472696.72704000000
Ambrosia_psilostachya	-11766376.44440000000	4501015.29272000000
Ambrosia_psilostachya	-10952807.98880000000	4434499.13016000000
Ambrosia_psilostachya	-10594677.93270000000	4470392.75071000000
Ambrosia_psilostachya	-10038751.00200000000	4438752.42658000000
Ambrosia_psilostachya	-9879741.03326000000	4503273.22121000000
Ambrosia_psilostachya	-9895342.47883000000	4438828.89249000000
Ambrosia_psilostachya	-9845267.06424000000	4455598.54343000000
Ambrosia_psilostachya	-9845267.06424000000	4455598.54343000000
Ambrosia_psilostachya	-9823080.04410000000	4426257.02244000000
Ambrosia_psilostachya	-9801076.34789000000	4422280.55703000000
Ambrosia_psilostachya	-9831951.95757000000	4419501.04570000000
Ambrosia_psilostachya	-9747140.51723000000	4424129.61374000000
Ambrosia_psilostachya	-9750035.10563000000	4449186.64397000000
Ambrosia_psilostachya	-9775288.45976000000	4507264.35112000000
Ambrosia_psilostachya	-9831951.95757000000	4416546.73871000000
Ambrosia_psilostachya	-9830215.20452000000	4418029.14202000000
Ambrosia_psilostachya	-9759201.30226000000	4485825.30413000000
Ambrosia_psilostachya	-9775818.16944000000	4426755.34300000000
Ambrosia_psilostachya	-9779752.87995000000	4447964.72800000000
Ambrosia_psilostachya	-9821649.15256000000	4507050.42991000000
Ambrosia_psilostachya	-9820780.77604000000	4463034.46650000000
Ambrosia_psilostachya	-9769814.79308000000	4502203.49415000000
Ambrosia_psilostachya	-9774957.51182000000	4463469.15162000000
Ambrosia_psilostachya	-9797795.81436000000	4499695.41182000000
Ambrosia_psilostachya	-9820566.57650000000	4504720.85244000000
Ambrosia_psilostachya	-9817961.44693000000	4413744.74615000000
Ambrosia_psilostachya	-9792296.09638000000	4412619.57858000000
Ambrosia_psilostachya	-9817864.96065000000	4503255.02296000000
Ambrosia_psilostachya	-9831951.95757000000	4406223.53777000000
Ambrosia_psilostachya	-9682108.76434000000	4487638.96856000000
Ambrosia_psilostachya	-9730865.69390000000	4425598.74146000000
Ambrosia_psilostachya	-9737588.37548000000	4431531.68960000000
Ambrosia_psilostachya	-9682108.76434000000	4479550.14183000000
Ambrosia_psilostachya	-9651136.66838000000	4450164.03815000000
Ambrosia_psilostachya	-9691467.93352000000	4423220.46346000000
Ambrosia_psilostachya	-9732852.82885000000	4463445.87825000000
Ambrosia_psilostachya	-9684906.86646000000	4423455.42249000000
Ambrosia_psilostachya	-9689558.47003000000	4481902.86797000000
Ambrosia_psilostachya	-9691467.93352000000	4423220.46346000000
Ambrosia_psilostachya	-9713949.23682000000	4494909.54601000000
Ambrosia_psilostachya	-9683291.68613000000	4430573.38737000000
Ambrosia_psilostachya	-9675258.23844000000	4434490.56126000000
Ambrosia_psilostachya	-9581480.32807000000	4495969.77984000000
Ambrosia_psilostachya	-9571082.00165000000	4423230.67921000000
Ambrosia_psilostachya	-9562793.83018000000	4454438.68848000000
Ambrosia_psilostachya	-9579823.27270000000	4463035.78777000000
Ambrosia_psilostachya	-9579311.31649000000	4425079.00156000000
Ambrosia_psilostachya	-9588189.01914000000	4499928.05123000000
Ambrosia_psilostachya	-9562349.99329000000	4469543.83912000000
Ambrosia_psilostachya	-9590832.74322000000	4499928.05123000000
Ambrosia_psilostachya	-9626223.91082000000	4433960.08738000000
Ambrosia_psilostachya	-9631048.22483000000	4430122.87333000000
Ambrosia_psilostachya	-9637360.74323000000	4476566.87151000000
Ambrosia_psilostachya	-9463181.39445000000	4426253.95890000000
Ambrosia_psilostachya	-9544056.19455000000	4437315.74766000000
Ambrosia_psilostachya	-9468701.95346000000	4463212.63244000000
Ambrosia_psilostachya	-9548552.45521000000	4424997.80505000000
Ambrosia_psilostachya	-9475888.63756000000	4472000.95730000000
Ambrosia_psilostachya	-9511627.15576000000	4434133.51549000000
Ambrosia_psilostachya	-9542174.71209000000	4454570.96142000000
Ambrosia_psilostachya	-9464292.53045000000	4503771.93725000000
Ambrosia_psilostachya	-9521699.74450000000	4428979.63118000000
Ambrosia_psilostachya	-9527034.47094000000	4472074.45566000000
Ambrosia_psilostachya	-9521806.45833000000	4449777.16768000000
Ambrosia_psilostachya	-9419888.00050000000	4491720.66474000000
Ambrosia_psilostachya	-9405033.93765000000	4429507.99312000000
Ambrosia_psilostachya	-9403747.77554000000	4475705.45256000000
Ambrosia_psilostachya	-9373516.69421000000	4410041.31744000000
Ambrosia_psilostachya	-9445109.51416000000	4445601.81152000000
Ambrosia_psilostachya	-9364514.52426000000	4478130.16511000000
Ambrosia_psilostachya	-9343148.02345000000	4484844.32687000000
Ambrosia_psilostachya	-9331786.37800000000	4418530.02903000000
Ambrosia_psilostachya	-9343432.27203000000	4429617.82586000000
Ambrosia_psilostachya	-9300978.30872000000	4490090.27478000000
Ambrosia_psilostachya	-9345304.10586000000	4495294.14586000000
Ambrosia_psilostachya	-9286294.06173000000	4452652.78232000000
Ambrosia_psilostachya	-9286359.67240000000	4421857.56245000000
Ambrosia_psilostachya	-9266831.81414000000	4482044.60463000000
Ambrosia_psilostachya	-9345304.10586000000	4485014.58818000000
Ambrosia_psilostachya	-9267709.83929000000	4490859.94345000000
Ambrosia_psilostachya	-9295874.18449000000	4411484.01963000000
Ambrosia_psilostachya	-9284686.60030000000	4495428.14397000000
Ambrosia_psilostachya	-9307732.34834000000	4441780.92223000000
Ambrosia_psilostachya	-9234933.44989000000	4424752.67841000000
Ambrosia_psilostachya	-9211699.55360000000	4469086.85024000000
Ambrosia_psilostachya	-9237765.32221000000	4425400.40894000000
Ambrosia_psilostachya	-9237756.63845000000	4463056.62313000000
Ambrosia_psilostachya	-9253970.19298000000	4428040.82293000000
Ambrosia_psilostachya	-9237466.69717000000	4496367.88586000000
Ambrosia_psilostachya	-9195144.43764000000	4496471.10262000000
Ambrosia_psilostachya	-9194911.90570000000	4425618.24764000000
Ambrosia_psilostachya	-9242700.59545000000	4467827.45129000000
Ambrosia_psilostachya	-9253970.19298000000	4428040.82293000000
Ambrosia_psilostachya	-9209596.15269000000	4441464.97804000000
Ambrosia_psilostachya	-9195270.83466000000	4462841.66050000000
Ambrosia_psilostachya	-9102087.27979000000	4426687.54059000000
Ambrosia_psilostachya	-9127602.11173000000	4434653.77674000000
Ambrosia_psilostachya	-9151782.53843000000	4493197.84013000000
Ambrosia_psilostachya	-9120848.07212000000	4457063.37468000000
Ambrosia_psilostachya	-9102861.09975000000	4457206.18087000000
Ambrosia_psilostachya	-9151831.74643000000	4457850.19993000000
Ambrosia_psilostachya	-9151290.45840000000	4423365.52595000000
Ambrosia_psilostachya	-9115058.89530000000	4425467.60971000000
Ambrosia_psilostachya	-9067780.61798000000	4499665.06702000000
Ambrosia_psilostachya	-8874808.05748000000	4500676.49470000000
Ambrosia_psilostachya	-8856801.78786000000	4495383.00590000000
Ambrosia_psilostachya	-8710781.38105000000	4469259.49368000000
Ambrosia_psilostachya	-8728597.09027000000	4488497.72469000000
Ambrosia_psilostachya	-8743586.71634000000	4484477.44136000000
Ambrosia_psilostachya	-8636486.94526000000	4411156.62096000000
Ambrosia_psilostachya	-8580480.51902000000	4480455.54351000000
Ambrosia_psilostachya	-11802505.73210000000	4558387.73255000000
Ambrosia_psilostachya	-11860932.61310000000	4559354.69984000000
Ambrosia_psilostachya	-11730801.95290000000	4524910.10778000000
Ambrosia_psilostachya	-11771326.19060000000	4507752.69927000000
Ambrosia_psilostachya	-11771326.19060000000	4507752.69927000000
Ambrosia_psilostachya	-11765377.81140000000	4534722.59129000000
Ambrosia_psilostachya	-11770042.92310000000	4543704.66742000000
Ambrosia_psilostachya	-11771326.19060000000	4507752.69927000000
Ambrosia_psilostachya	-11760000.05210000000	4578267.95740000000
Ambrosia_psilostachya	-11771326.19060000000	4507752.69927000000
Ambrosia_psilostachya	-11771326.19060000000	4507752.69927000000
Ambrosia_psilostachya	-11771326.19060000000	4507752.69927000000
Ambrosia_psilostachya	-11771326.19060000000	4507752.69927000000
Ambrosia_psilostachya	-11770872.70510000000	4531862.79081000000
Ambrosia_psilostachya	-11708516.51680000000	4552618.61065000000
Ambrosia_psilostachya	-11771326.19060000000	4507752.69927000000
Ambrosia_psilostachya	-11674839.91040000000	4507752.69927000000
Ambrosia_psilostachya	-11578353.63010000000	4507752.69927000000
Ambrosia_psilostachya	-11235932.50530000000	4512787.61829000000
Ambrosia_psilostachya	-10145938.57560000000	4596244.69814000000
Ambrosia_psilostachya	-10091500.05140000000	4602128.59670000000
Ambrosia_psilostachya	-10084851.18190000000	4591936.70802000000
Ambrosia_psilostachya	-10081455.82970000000	4534037.95042000000
Ambrosia_psilostachya	-10121005.55590000000	4597129.18656000000
Ambrosia_psilostachya	-10105008.13070000000	4580149.28552000000
Ambrosia_psilostachya	-9988573.69793000000	4605990.53113000000
Ambrosia_psilostachya	-9957673.58073000000	4593205.06481000000
Ambrosia_psilostachya	-9953717.64324000000	4593085.21073000000
Ambrosia_psilostachya	-10013867.19040000000	4540725.59863000000
Ambrosia_psilostachya	-9971760.57765000000	4539654.16872000000
Ambrosia_psilostachya	-9986908.92365000000	4579648.97980000000
Ambrosia_psilostachya	-9937700.92072000000	4606197.40638000000
Ambrosia_psilostachya	-9908369.09153000000	4540489.19314000000
Ambrosia_psilostachya	-9913071.83282000000	4551436.19790000000
Ambrosia_psilostachya	-9898294.95900000000	4590170.64641000000
Ambrosia_psilostachya	-9928804.88568000000	4586280.23387000000
Ambrosia_psilostachya	-9936060.65396000000	4581840.06397000000
Ambrosia_psilostachya	-9906825.31104000000	4558996.46715000000
Ambrosia_psilostachya	-9759266.91293000000	4599782.00060000000
Ambrosia_psilostachya	-9817867.85524000000	4599028.57301000000
Ambrosia_psilostachya	-9779656.39367000000	4550672.93275000000
Ambrosia_psilostachya	-9811593.35243000000	4555152.14377000000
Ambrosia_psilostachya	-9778604.69322000000	4556286.07680000000
Ambrosia_psilostachya	-9817768.47437000000	4555874.98980000000
Ambrosia_psilostachya	-9767981.55376000000	4601559.97659000000
Ambrosia_psilostachya	-9817479.01553000000	4601240.73156000000
Ambrosia_psilostachya	-9766534.25956000000	4600811.72374000000
Ambrosia_psilostachya	-9822724.00972000000	4555372.71973000000
Ambrosia_psilostachya	-9693570.36957000000	4556244.41701000000
Ambrosia_psilostachya	-9696007.61301000000	4600234.71777000000
Ambrosia_psilostachya	-9660495.83756000000	4597169.11575000000
Ambrosia_psilostachya	-9720612.57933000000	4512473.28068000000
Ambrosia_psilostachya	-9657987.19427000000	4526442.26980000000
Ambrosia_psilostachya	-9736033.98151000000	4556284.97256000000
Ambrosia_psilostachya	-9737974.32060000000	4575575.21094000000
Ambrosia_psilostachya	-9737877.83432000000	4576476.24068000000
Ambrosia_psilostachya	-9692046.85120000000	4556316.69408000000
Ambrosia_psilostachya	-9705361.95788000000	4513752.15787000000
Ambrosia_psilostachya	-9737009.45780000000	4572410.71303000000
Ambrosia_psilostachya	-9730834.33586000000	4580479.46844000000
Ambrosia_psilostachya	-9574548.75370000000	4526053.91663000000
Ambrosia_psilostachya	-9564173.58399000000	4561263.97593000000
Ambrosia_psilostachya	-9596303.51531000000	4528246.18911000000
Ambrosia_psilostachya	-9582511.76641000000	4599780.60359000000
Ambrosia_psilostachya	-9638795.49421000000	4516589.12272000000
Ambrosia_psilostachya	-9635580.18541000000	4600268.54319000000
Ambrosia_psilostachya	-9640480.72359000000	4555637.36200000000
Ambrosia_psilostachya	-9581929.95414000000	4560453.37180000000
Ambrosia_psilostachya	-9582872.62510000000	4580749.60694000000
Ambrosia_psilostachya	-9562330.69603000000	4554660.16629000000
Ambrosia_psilostachya	-9502933.74191000000	4512732.38549000000
Ambrosia_psilostachya	-9485739.88677000000	4527933.80972000000
Ambrosia_psilostachya	-9474981.08760000000	4542774.46567000000
Ambrosia_psilostachya	-9495861.29757000000	4517426.22873000000
Ambrosia_psilostachya	-9538257.36911000000	4601639.78564000000
Ambrosia_psilostachya	-9499672.50564000000	4590687.71143000000
Ambrosia_psilostachya	-9475428.01205000000	4577724.48322000000
Ambrosia_psilostachya	-9529597.72546000000	4600354.95195000000
Ambrosia_psilostachya	-9537688.10006000000	4538497.05182000000
Ambrosia_psilostachya	-9462013.91046000000	4571859.78987000000
Ambrosia_psilostachya	-9510488.61765000000	4518344.46540000000
Ambrosia_psilostachya	-9525083.13241000000	4511346.88891000000
Ambrosia_psilostachya	-9528543.51636000000	4556095.44370000000
Ambrosia_psilostachya	-9416675.00737000000	4514701.12861000000
Ambrosia_psilostachya	-9400168.13454000000	4512243.24952000000
Ambrosia_psilostachya	-9454594.11551000000	4568383.00703000000
Ambrosia_psilostachya	-9448901.42497000000	4521633.04932000000
Ambrosia_psilostachya	-9421648.39268000000	4546854.11589000000
Ambrosia_psilostachya	-9368595.31500000000	4544196.87284000000
Ambrosia_psilostachya	-9440063.28170000000	4519797.26945000000
Ambrosia_psilostachya	-9415787.33359000000	4514701.12861000000
Ambrosia_psilostachya	-9434534.61784000000	4578037.76150000000
Ambrosia_psilostachya	-9402182.76807000000	4556959.12569000000
Ambrosia_psilostachya	-9450464.50271000000	4571629.39149000000
Ambrosia_psilostachya	-9454594.11551000000	4569836.04259000000
Ambrosia_psilostachya	-9445804.21537000000	4597229.00913000000
Ambrosia_psilostachya	-9427529.71389000000	4591466.98594000000
Ambrosia_psilostachya	-9421672.99668000000	4586295.22984000000
Ambrosia_psilostachya	-9374373.97481000000	4594552.68705000000
Ambrosia_psilostachya	-9316049.46569000000	4579288.73837000000
Ambrosia_psilostachya	-9314332.00990000000	4549427.10797000000
Ambrosia_psilostachya	-9334998.40627000000	4607744.84339000000
Ambrosia_psilostachya	-9316831.00456000000	4519434.09485000000
Ambrosia_psilostachya	-9277173.21365000000	4554250.89631000000
Ambrosia_psilostachya	-9324770.47462000000	4576808.89271000000
Ambrosia_psilostachya	-9319901.68043000000	4538157.42891000000
Ambrosia_psilostachya	-9263339.01079000000	4563029.33836000000
Ambrosia_psilostachya	-9282009.10602000000	4603605.80119000000
Ambrosia_psilostachya	-9319773.83611000000	4544713.17573000000
Ambrosia_psilostachya	-9349173.20570000000	4529646.69713000000
Ambrosia_psilostachya	-9237072.55072000000	4531708.69290000000
Ambrosia_psilostachya	-9193135.59328000000	4567891.91593000000
Ambrosia_psilostachya	-9193881.81817000000	4596580.43716000000
Ambrosia_psilostachya	-9241378.73341000000	4606017.94868000000
Ambrosia_psilostachya	-9190115.57271000000	4595781.44646000000
Ambrosia_psilostachya	-9209210.20757000000	4540650.15089000000
Ambrosia_psilostachya	-9260540.90866000000	4543989.23553000000
Ambrosia_psilostachya	-9236344.07930000000	4573133.86175000000
Ambrosia_psilostachya	-9194373.51226000000	4529513.71055000000
Ambrosia_psilostachya	-9193966.34015000000	4564849.42327000000
Ambrosia_psilostachya	-9218077.29673000000	4602477.72712000000
Ambrosia_psilostachya	-9102458.75196000000	4533781.49591000000
Ambrosia_psilostachya	-9149036.53889000000	4596575.14612000000
Ambrosia_psilostachya	-9150842.76206000000	4528651.55744000000
Ambrosia_psilostachya	-9103913.28264000000	4572822.37572000000
Ambrosia_psilostachya	-9125672.38613000000	4516840.92031000000
Ambrosia_psilostachya	-9133410.58581000000	4570156.67360000000
Ambrosia_psilostachya	-9150134.55276000000	4564589.22395000000
Ambrosia_psilostachya	-9047916.02260000000	4511827.60031000000
Ambrosia_psilostachya	-9051242.86954000000	4583050.77969000000
Ambrosia_psilostachya	-8906470.99520000000	4606838.63189000000
Ambrosia_psilostachya	-8825859.98859000000	4602287.90202000000
Ambrosia_psilostachya	-8748885.74285000000	4586024.69781000000
Ambrosia_psilostachya	-8726485.87397000000	4572020.06271000000
Ambrosia_psilostachya	-8677149.64078000000	4555172.22379000000
Ambrosia_psilostachya	-8628186.23057000000	4568882.78364000000
Ambrosia_psilostachya	-8434735.48406000000	4577243.83008000000
Ambrosia_psilostachya	-11909458.36160000000	4650955.41922000000
Ambrosia_psilostachya	-11867812.47090000000	4608111.34257000000
Ambrosia_psilostachya	-11780036.97200000000	4635523.42889000000
Ambrosia_psilostachya	-11867812.47090000000	4608111.34257000000
Ambrosia_psilostachya	-11818014.93680000000	4638087.86602000000
Ambrosia_psilostachya	-11809123.72600000000	4667146.97996000000
Ambrosia_psilostachya	-11824527.76070000000	4646106.02697000000
Ambrosia_psilostachya	-11781035.60500000000	4638603.16255000000
Ambrosia_psilostachya	-11867812.47090000000	4608111.34257000000
Ambrosia_psilostachya	-11771326.19060000000	4608111.34257000000
Ambrosia_psilostachya	-11771326.19060000000	4608111.34257000000
Ambrosia_psilostachya	-11771326.19060000000	4608111.34257000000
Ambrosia_psilostachya	-11771326.19060000000	4608111.34257000000
Ambrosia_psilostachya	-11771326.19060000000	4608111.34257000000
Ambrosia_psilostachya	-11771326.19060000000	4608111.34257000000
Ambrosia_psilostachya	-11703383.44660000000	4702633.36377000000
Ambrosia_psilostachya	-11771326.19060000000	4608111.34257000000
Ambrosia_psilostachya	-11771326.19060000000	4608111.34257000000
Ambrosia_psilostachya	-11722573.60290000000	4653317.65467000000
Ambrosia_psilostachya	-11771326.19060000000	4608111.34257000000
Ambrosia_psilostachya	-11771326.19060000000	4608111.34257000000
Ambrosia_psilostachya	-11771326.19060000000	4608111.34257000000
Ambrosia_psilostachya	-11771326.19060000000	4608111.34257000000
Ambrosia_psilostachya	-11771326.19060000000	4608111.34257000000
Ambrosia_psilostachya	-11679495.37340000000	4653081.74425000000
Ambrosia_psilostachya	-11732351.52260000000	4673825.43301000000
Ambrosia_psilostachya	-11702714.79670000000	4614427.68944000000
Ambrosia_psilostachya	-11694164.18260000000	4638060.27397000000
Ambrosia_psilostachya	-11771326.19060000000	4608111.34257000000
Ambrosia_psilostachya	-11753120.19440000000	4630732.06290000000
Ambrosia_psilostachya	-11702901.01520000000	4612872.03449000000
Ambrosia_psilostachya	-11771326.19060000000	4608111.34257000000
Ambrosia_psilostachya	-11771326.19060000000	4608111.34257000000
Ambrosia_psilostachya	-11704006.74800000000	4613873.98679000000
Ambrosia_psilostachya	-11771326.19060000000	4608111.34257000000
Ambrosia_psilostachya	-11771326.19060000000	4608111.34257000000
Ambrosia_psilostachya	-11674839.91040000000	4608111.34257000000
Ambrosia_psilostachya	-11674839.91040000000	4608111.34257000000
Ambrosia_psilostachya	-11674839.91040000000	4608111.34257000000
Ambrosia_psilostachya	-11674839.91040000000	4608111.34257000000
Ambrosia_psilostachya	-11674839.91040000000	4608111.34257000000
Ambrosia_psilostachya	-11674839.91040000000	4608111.34257000000
Ambrosia_psilostachya	-11674839.91040000000	4608111.34257000000
Ambrosia_psilostachya	-11674839.91040000000	4608111.34257000000
Ambrosia_psilostachya	-11674839.91040000000	4608111.34257000000
Ambrosia_psilostachya	-11674839.91040000000	4608111.34257000000
Ambrosia_psilostachya	-11674839.91040000000	4608111.34257000000
Ambrosia_psilostachya	-11674839.91040000000	4608111.34257000000
Ambrosia_psilostachya	-11674839.91040000000	4608111.34257000000
Ambrosia_psilostachya	-10913056.02730000000	4612753.50400000000
Ambrosia_psilostachya	-10883261.06390000000	4678664.67527000000
Ambrosia_psilostachya	-10465688.80160000000	4610292.30772000000
Ambrosia_psilostachya	-10157757.18010000000	4705885.17588000000
Ambrosia_psilostachya	-10146024.44840000000	4673709.30653000000
Ambrosia_psilostachya	-10151446.97740000000	4679414.58138000000
Ambrosia_psilostachya	-10154873.20520000000	4666424.51237000000
Ambrosia_psilostachya	-10066563.17230000000	4672043.92193000000
Ambrosia_psilostachya	-10124348.80560000000	4642556.35473000000
Ambrosia_psilostachya	-10108008.85400000000	4669432.20763000000
Ambrosia_psilostachya	-10006592.12480000000	4635051.29950000000
Ambrosia_psilostachya	-9957461.88983000000	4704679.08835000000
Ambrosia_psilostachya	-9936543.08536000000	4636431.35777000000
Ambrosia_psilostachya	-9900746.67539000000	4655327.81991000000
Ambrosia_psilostachya	-9899729.22756000000	4638480.09823000000
Ambrosia_psilostachya	-9877107.53672000000	4659613.58362000000
Ambrosia_psilostachya	-9900746.67539000000	4655327.81991000000
Ambrosia_psilostachya	-9750400.78864000000	4643760.00882000000
Ambrosia_psilostachya	-9815502.49408000000	4685513.42481000000
Ambrosia_psilostachya	-9759973.19250000000	4688052.36184000000
Ambrosia_psilostachya	-9814534.25426000000	4642983.44935000000
Ambrosia_psilostachya	-9813716.05060000000	4628415.32064000000
Ambrosia_psilostachya	-9749359.70167000000	4688919.48610000000
Ambrosia_psilostachya	-9825004.94539000000	4685992.50396000000
Ambrosia_psilostachya	-9752241.74686000000	4686369.43500000000
Ambrosia_psilostachya	-9732571.08891000000	4632369.84105000000
Ambrosia_psilostachya	-9689248.74908000000	4672909.40296000000
Ambrosia_psilostachya	-9693016.53832000000	4685918.96846000000
Ambrosia_psilostachya	-9672846.08143000000	4644170.56887000000
Ambrosia_psilostachya	-9691168.34362000000	4642965.39803000000
Ambrosia_psilostachya	-9674100.40308000000	4614816.05239000000
Ambrosia_psilostachya	-9565736.66173000000	4674874.43304000000
Ambrosia_psilostachya	-9585625.37867000000	4685873.42731000000
Ambrosia_psilostachya	-9637090.58164000000	4642808.88524000000
Ambrosia_psilostachya	-9645202.76214000000	4667277.84443000000
Ambrosia_psilostachya	-9608451.13799000000	4639835.67230000000
Ambrosia_psilostachya	-9633740.19205000000	4642405.18917000000
Ambrosia_psilostachya	-9583553.81824000000	4642986.42483000000
Ambrosia_psilostachya	-9638872.29729000000	4685809.15661000000
Ambrosia_psilostachya	-9529692.28201000000	4642820.78747000000
Ambrosia_psilostachya	-9467156.62919000000	4626944.23289000000
Ambrosia_psilostachya	-9498948.85854000000	4609347.15485000000
Ambrosia_psilostachya	-9521420.51321000000	4673877.17581000000
Ambrosia_psilostachya	-9475582.77605000000	4647205.39173000000
Ambrosia_psilostachya	-9515081.36459000000	4678171.27165000000
Ambrosia_psilostachya	-9485189.91497000000	4657584.85435000000
Ambrosia_psilostachya	-9531397.19458000000	4685892.25496000000
Ambrosia_psilostachya	-9462969.12463000000	4685844.64358000000
Ambrosia_psilostachya	-9533954.08101000000	4630214.00670000000
Ambrosia_psilostachya	-9476692.36827000000	4685984.42100000000
Ambrosia_psilostachya	-9476016.96431000000	4612494.52300000000
Ambrosia_psilostachya	-9421911.89671000000	4690176.91775000000
Ambrosia_psilostachya	-9422455.50042000000	4656074.10775000000
Ambrosia_psilostachya	-9415054.03786000000	4676138.07765000000
Ambrosia_psilostachya	-9406891.29855000000	4644358.98214000000
Ambrosia_psilostachya	-9367602.08523000000	4611160.62235000000
Ambrosia_psilostachya	-9375028.63422000000	4643014.98944000000
Ambrosia_psilostachya	-9446778.72680000000	4673492.05789000000
Ambrosia_psilostachya	-9453002.09188000000	4685844.64358000000
Ambrosia_psilostachya	-9441028.14450000000	4697565.03486000000
Ambrosia_psilostachya	-9414639.14685000000	4618728.37747000000
Ambrosia_psilostachya	-9422156.39295000000	4621216.71390000000
Ambrosia_psilostachya	-9396885.67129000000	4689047.57474000000
Ambrosia_psilostachya	-9367756.46328000000	4643307.77004000000
Ambrosia_psilostachya	-9367458.32067000000	4685844.93930000000
Ambrosia_psilostachya	-9345603.21333000000	4611339.95132000000
Ambrosia_psilostachya	-9313740.54901000000	4685286.09701000000
Ambrosia_psilostachya	-9318751.08154000000	4626993.93677000000
Ambrosia_psilostachya	-9332859.30544000000	4637249.33705000000
Ambrosia_psilostachya	-9342824.40846000000	4613840.12588000000
Ambrosia_psilostachya	-9264494.53048000000	4685051.46635000000
Ambrosia_psilostachya	-9267217.75926000000	4689756.94558000000
Ambrosia_psilostachya	-9268230.86520000000	4656852.38790000000
Ambrosia_psilostachya	-9318751.08154000000	4634515.08910000000
Ambrosia_psilostachya	-9303062.41237000000	4677006.69960000000
Ambrosia_psilostachya	-9294898.22577000000	4645839.93305000000
Ambrosia_psilostachya	-9318751.08154000000	4634515.08910000000
Ambrosia_psilostachya	-9339254.41609000000	4618399.94411000000
Ambrosia_psilostachya	-9195779.31736000000	4609317.25869000000
Ambrosia_psilostachya	-9239314.40944000000	4612356.06392000000
Ambrosia_psilostachya	-9220434.07061000000	4689660.19958000000
Ambrosia_psilostachya	-9202108.81734000000	4692249.01565000000
Ambrosia_psilostachya	-9249010.79817000000	4619733.48859000000
Ambrosia_psilostachya	-9232646.72504000000	4656604.91569000000
Ambrosia_psilostachya	-9179579.27091000000	4611618.89856000000
Ambrosia_psilostachya	-9180448.12986000000	4686308.52024000000
Ambrosia_psilostachya	-9179145.08264000000	4623424.31364000000
Ambrosia_psilostachya	-9243183.50928000000	4649915.89449000000
Ambrosia_psilostachya	-9196518.40227000000	4660799.07838000000
Ambrosia_psilostachya	-9169868.40923000000	4628257.78967000000
Ambrosia_psilostachya	-9203028.33160000000	4630865.49548000000
Ambrosia_psilostachya	-9183342.23584000000	4671151.26614000000
Ambrosia_psilostachya	-9188977.03460000000	4627630.11579000000
Ambrosia_psilostachya	-9108741.55259000000	4697137.24780000000
Ambrosia_psilostachya	-9147480.21519000000	4674230.67548000000
Ambrosia_psilostachya	-9102883.29160000000	4609114.26040000000
Ambrosia_psilostachya	-9146985.81949000000	4705871.02255000000
Ambrosia_psilostachya	-9144069.42519000000	4645676.14744000000
Ambrosia_psilostachya	-9163282.73817000000	4695183.18010000000
Ambrosia_psilostachya	-9148655.41809000000	4609406.94682000000
Ambrosia_psilostachya	-9143635.62287000000	4619504.61436000000
Ambrosia_psilostachya	-9154579.67569000000	4616259.78076000000
Ambrosia_psilostachya	-9108499.75797000000	4668085.01823000000
Ambrosia_psilostachya	-9157618.99352000000	4642127.44871000000
Ambrosia_psilostachya	-9107339.99288000000	4624040.92259000000
Ambrosia_psilostachya	-9021570.44378000000	4650634.22529000000
Ambrosia_psilostachya	-8992891.82670000000	4621654.24966000000
Ambrosia_psilostachya	-8924712.20892000000	4651142.46184000000
Ambrosia_psilostachya	-8796771.88374000000	4642003.94989000000
Ambrosia_psilostachya	-8799028.69783000000	4705698.91956000000
Ambrosia_psilostachya	-8840474.37951000000	4688713.55398000000
Ambrosia_psilostachya	-8769213.47237000000	4669677.24886000000
Ambrosia_psilostachya	-8729913.64556000000	4672393.86068000000
Ambrosia_psilostachya	-8702881.08442000000	4678975.10679000000
Ambrosia_psilostachya	-8721023.39970000000	4643141.64433000000
Ambrosia_psilostachya	-8707580.93114000000	4704796.75762000000
Ambrosia_psilostachya	-8676160.17397000000	4633725.19701000000
Ambrosia_psilostachya	-8547559.40020000000	4614535.23822000000
Ambrosia_psilostachya	-8431962.08242000000	4650722.40152000000
Ambrosia_psilostachya	-11793850.33380000000	4719773.68444000000
Ambrosia_psilostachya	-11771326.19060000000	4707084.17134000000
Ambrosia_psilostachya	-11771326.19060000000	4707084.17134000000
Ambrosia_psilostachya	-11771326.19060000000	4707084.17134000000
Ambrosia_psilostachya	-11771326.19060000000	4707084.17134000000
Ambrosia_psilostachya	-11771326.19060000000	4707084.17134000000
Ambrosia_psilostachya	-11771326.19060000000	4707084.17134000000
Ambrosia_psilostachya	-11771326.19060000000	4707084.17134000000
Ambrosia_psilostachya	-11771326.19060000000	4707084.17134000000
Ambrosia_psilostachya	-11771326.19060000000	4707084.17134000000
Ambrosia_psilostachya	-11771326.19060000000	4707084.17134000000
Ambrosia_psilostachya	-11674839.91040000000	4707084.17134000000
Ambrosia_psilostachya	-11674839.91040000000	4707084.17134000000
Ambrosia_psilostachya	-11674839.91040000000	4707084.17134000000
Ambrosia_psilostachya	-10920524.64430000000	4750714.78081000000
Ambrosia_psilostachya	-10842163.31180000000	4757992.18153000000
Ambrosia_psilostachya	-10827690.36980000000	4776496.80355000000
Ambrosia_psilostachya	-10767868.87600000000	4775524.16847000000
Ambrosia_psilostachya	-10774594.93460000000	4718610.57486000000
Ambrosia_psilostachya	-10791025.58330000000	4778441.64227000000
Ambrosia_psilostachya	-10799274.19540000000	4772674.49318000000
Ambrosia_psilostachya	-10800674.21130000000	4751161.64455000000
Ambrosia_psilostachya	-10798744.48570000000	4748232.12572000000
Ambrosia_psilostachya	-10800674.21130000000	4751161.64455000000
Ambrosia_psilostachya	-10567015.31610000000	4719413.69801000000
Ambrosia_psilostachya	-10260252.04700000000	4771869.37527000000
Ambrosia_psilostachya	-10146420.04220000000	4711514.69270000000
Ambrosia_psilostachya	-10140215.97430000000	4763529.51710000000
Ambrosia_psilostachya	-10152402.19150000000	4750693.00801000000
Ambrosia_psilostachya	-10140293.16340000000	4766315.93168000000
Ambrosia_psilostachya	-10138681.84250000000	4762623.19247000000
Ambrosia_psilostachya	-10138681.84250000000	4767825.56111000000
Ambrosia_psilostachya	-10165533.00940000000	4715772.54271000000
Ambrosia_psilostachya	-10148455.90270000000	4725592.60607000000
Ambrosia_psilostachya	-10148726.06430000000	4763383.34410000000
Ambrosia_psilostachya	-10134918.87760000000	4764815.70039000000
Ambrosia_psilostachya	-10145551.66560000000	4747773.05120000000
Ambrosia_psilostachya	-10144461.37070000000	4767825.56111000000
Ambrosia_psilostachya	-10151871.51700000000	4739269.59156000000
Ambrosia_psilostachya	-10175088.04570000000	4770538.71534000000
Ambrosia_psilostachya	-10144461.37070000000	4767825.56111000000
Ambrosia_psilostachya	-10143226.34630000000	4761970.17208000000
Ambrosia_psilostachya	-10147134.04060000000	4711887.86436000000
Ambrosia_psilostachya	-10135883.74040000000	4763383.34410000000
Ambrosia_psilostachya	-10145059.58560000000	4761970.17208000000
Ambrosia_psilostachya	-10148050.66030000000	4762330.80324000000
Ambrosia_psilostachya	-10108134.28620000000	4785894.76164000000
Ambrosia_psilostachya	-10073459.04680000000	4760405.97538000000
Ambrosia_psilostachya	-9996181.25518000000	4796239.25368000000
Ambrosia_psilostachya	-9948221.20580000000	4778354.81750000000
Ambrosia_psilostachya	-9955936.82769000000	4767640.52831000000
Ambrosia_psilostachya	-9949867.84066000000	4778042.99722000000
Ambrosia_psilostachya	-10034245.09270000000	4785321.74554000000
Ambrosia_psilostachya	-10015978.31020000000	4732917.80325000000
Ambrosia_psilostachya	-9875657.34793000000	4792724.35389000000
Ambrosia_psilostachya	-9882354.46064000000	4707114.92968000000
Ambrosia_psilostachya	-9811667.64687000000	4724940.46938000000
Ambrosia_psilostachya	-9808416.05922000000	4789296.86077000000
Ambrosia_psilostachya	-9749014.28079000000	4724380.21271000000
Ambrosia_psilostachya	-9746368.62698000000	4722975.44621000000
Ambrosia_psilostachya	-9791427.71986000000	4716118.98304000000
Ambrosia_psilostachya	-9815163.34480000000	4792951.36659000000
Ambrosia_psilostachya	-9812055.90766000000	4759006.01556000000
Ambrosia_psilostachya	-9807154.98354000000	4765906.81143000000
Ambrosia_psilostachya	-9682012.27806000000	4730040.43004000000
Ambrosia_psilostachya	-9719834.89991000000	4780531.70209000000
Ambrosia_psilostachya	-9694845.33927000000	4724376.29192000000
Ambrosia_psilostachya	-9572249.48564000000	4715834.37330000000
Ambrosia_psilostachya	-9604948.68602000000	4727052.67777000000
Ambrosia_psilostachya	-9627053.69283000000	4734318.93404000000
Ambrosia_psilostachya	-9588854.77447000000	4774220.61207000000
Ambrosia_psilostachya	-9590624.33285000000	4724133.59095000000
Ambrosia_psilostachya	-9640402.56970000000	4724103.98790000000
Ambrosia_psilostachya	-9587069.77829000000	4708558.05711000000
Ambrosia_psilostachya	-9631568.28588000000	4756395.43999000000
Ambrosia_psilostachya	-9456128.24736000000	4802199.76735000000
Ambrosia_psilostachya	-9457684.57106000000	4792682.63702000000
Ambrosia_psilostachya	-9504132.10151000000	4791638.07608000000
Ambrosia_psilostachya	-9503690.19435000000	4724559.09607000000
Ambrosia_psilostachya	-9547075.73269000000	4725059.74826000000
Ambrosia_psilostachya	-9362276.04256000000	4790312.09866000000
Ambrosia_psilostachya	-9372714.89322000000	4792245.46699000000
Ambrosia_psilostachya	-9276098.35649000000	4796244.10185000000
Ambrosia_psilostachya	-9275781.88149000000	4770872.98725000000
Ambrosia_psilostachya	-9329120.46208000000	4783694.30068000000
Ambrosia_psilostachya	-9296318.02138000000	4721779.25307000000
Ambrosia_psilostachya	-9224083.08524000000	4779717.72718000000
Ambrosia_psilostachya	-9186789.69063000000	4716397.39832000000
Ambrosia_psilostachya	-9235502.71894000000	4719241.05467000000
Ambrosia_psilostachya	-9226018.11759000000	4754089.87623000000
Ambrosia_psilostachya	-9188388.46829000000	4712977.80115000000
Ambrosia_psilostachya	-9222158.66638000000	4756041.31521000000
Ambrosia_psilostachya	-9208063.95056000000	4748758.06910000000
Ambrosia_psilostachya	-8851850.11195000000	4747340.61321000000
Ambrosia_psilostachya	-8834283.81977000000	4751161.64455000000
Ambrosia_psilostachya	-8773149.14774000000	4786224.27174000000
Ambrosia_psilostachya	-8664442.49415000000	4710398.29621000000
Ambrosia_psilostachya	-8675422.63285000000	4730398.87133000000
Ambrosia_psilostachya	-8607759.12018000000	4783881.79703000000
Ambrosia_psilostachya	-8636794.73649000000	4757274.91457000000
Ambrosia_psilostachya	-8660517.43227000000	4784294.27011000000
Ambrosia_psilostachya	-8509720.85811000000	4720863.33603000000
Ambrosia_psilostachya	-8381261.43674000000	4780152.33274000000
Ambrosia_psilostachya	-8309037.98246000000	4754236.25402000000
Ambrosia_psilostachya	-7142396.89557000000	4782275.17772000000
Ambrosia_psilostachya	-7012531.18667000000	4798879.61169000000
Ambrosia_psilostachya	-10912322.34560000000	4854312.19077000000
Ambrosia_psilostachya	-10818376.93510000000	4806076.30016000000
Ambrosia_psilostachya	-10789095.85770000000	4874944.87566000000
Ambrosia_psilostachya	-10786201.26920000000	4874944.87566000000
Ambrosia_psilostachya	-10790060.72050000000	4874944.87566000000
Ambrosia_psilostachya	-10782240.50740000000	4871206.94710000000
Ambrosia_psilostachya	-10796814.76010000000	4804640.54495000000
Ambrosia_psilostachya	-10798496.51590000000	4833209.95237000000
Ambrosia_psilostachya	-10802603.93690000000	4859602.27097000000
Ambrosia_psilostachya	-10160391.25550000000	4881253.18665000000
Ambrosia_psilostachya	-10202804.69460000000	4867213.05873000000
Ambrosia_psilostachya	-10127296.46140000000	4896036.81523000000
Ambrosia_psilostachya	-10066220.64600000000	4857047.92678000000
Ambrosia_psilostachya	-10120445.93550000000	4856721.35703000000
Ambrosia_psilostachya	-10120445.93550000000	4857681.80801000000
Ambrosia_psilostachya	-10100764.66410000000	4835116.54015000000
Ambrosia_psilostachya	-10006671.24360000000	4823925.49461000000
Ambrosia_psilostachya	-10006468.62240000000	4886453.64407000000
Ambrosia_psilostachya	-9951305.48624000000	4848695.88352000000
Ambrosia_psilostachya	-10010548.06230000000	4827318.86928000000
Ambrosia_psilostachya	-9948507.38411000000	4858440.46082000000
Ambrosia_psilostachya	-9939325.74968000000	4871532.28555000000
Ambrosia_psilostachya	-10002153.75590000000	4877625.96961000000
Ambrosia_psilostachya	-9886659.67847000000	4813756.26404000000
Ambrosia_psilostachya	-9877879.42697000000	4875538.64573000000
Ambrosia_psilostachya	-9936860.52522000000	4825820.46931000000
Ambrosia_psilostachya	-9874744.58772000000	4864596.18737000000
Ambrosia_psilostachya	-9758742.99243000000	4890093.86816000000
Ambrosia_psilostachya	-9720532.49572000000	4809672.90778000000
Ambrosia_psilostachya	-9635206.78351000000	4861550.94210000000
Ambrosia_psilostachya	-9549963.56706000000	4859615.42412000000
Ambrosia_psilostachya	-9505385.45829000000	4858885.43062000000
Ambrosia_psilostachya	-9508867.64815000000	4889705.29084000000
Ambrosia_psilostachya	-9506339.70760000000	4892924.38677000000
Ambrosia_psilostachya	-9458562.59621000000	4821015.91400000000
Ambrosia_psilostachya	-9540148.50020000000	4859208.62376000000
Ambrosia_psilostachya	-9455771.24812000000	4813040.63243000000
Ambrosia_psilostachya	-9508867.64815000000	4889705.29084000000
Ambrosia_psilostachya	-9382287.29709000000	4837712.87822000000
Ambrosia_psilostachya	-9389707.09204000000	4837712.87822000000
Ambrosia_psilostachya	-9423371.15522000000	4825301.74789000000
Ambrosia_psilostachya	-9276903.05207000000	4833578.51313000000
Ambrosia_psilostachya	-9324935.85210000000	4860199.41559000000
Ambrosia_psilostachya	-9284207.06348000000	4855496.08951000000
Ambrosia_psilostachya	-9273489.36747000000	4863470.22498000000
Ambrosia_psilostachya	-9345757.59138000000	4825292.09507000000
Ambrosia_psilostachya	-9323832.04906000000	4826462.20107000000
Ambrosia_psilostachya	-9338749.79285000000	4892767.29171000000
Ambrosia_psilostachya	-9218867.51936000000	4837447.93523000000
Ambrosia_psilostachya	-9244343.75680000000	4870839.90285000000
Ambrosia_psilostachya	-9114696.10689000000	4836245.91912000000
Ambrosia_psilostachya	-9157053.58392000000	4870605.76913000000
Ambrosia_psilostachya	-8696873.84862000000	4838892.94495000000
Ambrosia_psilostachya	-8738328.79298000000	4849893.14239000000
Ambrosia_psilostachya	-8755320.41288000000	4824375.49319000000
Ambrosia_psilostachya	-8620306.19606000000	4807653.44367000000
Ambrosia_psilostachya	-8614507.37062000000	4824298.16249000000
Ambrosia_psilostachya	-8675208.43330000000	4876935.31505000000
Ambrosia_psilostachya	-8616203.02051000000	4875897.75345000000
Ambrosia_psilostachya	-8565000.64616000000	4890646.73909000000
Ambrosia_psilostachya	-8532511.39993000000	4894606.43844000000
Ambrosia_psilostachya	-8499083.72814000000	4886590.63316000000
Ambrosia_psilostachya	-8532350.26785000000	4861310.03073000000
Ambrosia_psilostachya	-8503657.17782000000	4817540.05447000000
Ambrosia_psilostachya	-8532041.02932000000	4832559.73733000000
Ambrosia_psilostachya	-8576170.47688000000	4837569.90672000000
Ambrosia_psilostachya	-8477547.99039000000	4817964.60130000000
Ambrosia_psilostachya	-8457039.83152000000	4891023.69864000000
Ambrosia_psilostachya	-8430845.73616000000	4850542.16399000000
Ambrosia_psilostachya	-8489094.50355000000	4847035.69479000000
Ambrosia_psilostachya	-8325565.69633000000	4864170.61727000000
Ambrosia_psilostachya	-8354965.06592000000	4895296.46666000000
Ambrosia_psilostachya	-8201381.67852000000	4866713.24810000000
Ambrosia_psilostachya	-8284209.74688000000	4862141.18397000000
Ambrosia_psilostachya	-8013840.33073000000	4861853.84387000000
Ambrosia_psilostachya	-7971127.68771000000	4854101.46388000000
Ambrosia_psilostachya	-7969944.76591000000	4819165.99536000000
Ambrosia_psilostachya	-7838655.40194000000	4883185.56351000000
Ambrosia_psilostachya	-7791762.58731000000	4835097.64961000000
Ambrosia_psilostachya	-7056070.62063000000	4824915.62357000000
Ambrosia_psilostachya	-7056070.62063000000	4824915.62357000000
Ambrosia_psilostachya	-7062409.76924000000	4823322.61505000000
Ambrosia_psilostachya	-7017928.14675000000	4882324.67765000000
Ambrosia_psilostachya	-7031920.10469000000	4862952.07635000000
Ambrosia_psilostachya	-7031920.10469000000	4862952.07635000000
Ambrosia_psilostachya	-7033883.11806000000	4838345.80650000000
Ambrosia_psilostachya	-11994016.52540000000	4947590.69571000000
Ambrosia_psilostachya	-11994016.52540000000	4947590.69571000000
Ambrosia_psilostachya	-11924092.91810000000	4940364.96261000000
Ambrosia_psilostachya	-11921945.13350000000	4935180.39737000000
Ambrosia_psilostachya	-11851728.20790000000	4940364.96261000000
Ambrosia_psilostachya	-11851728.20790000000	4940364.96261000000
Ambrosia_psilostachya	-11842396.05490000000	4940733.18268000000
Ambrosia_psilostachya	-10961891.20720000000	4926591.30560000000
Ambrosia_psilostachya	-10827874.65860000000	4964090.27129000000
Ambrosia_psilostachya	-10179705.87910000000	4993025.36762000000
Ambrosia_psilostachya	-10144663.99190000000	4962403.20176000000
Ambrosia_psilostachya	-10097578.68710000000	4921041.32442000000
Ambrosia_psilostachya	-10068874.01870000000	4909264.84933000000
Ambrosia_psilostachya	-10127341.81000000000	4913073.53220000000
Ambrosia_psilostachya	-9940306.05029000000	4979241.07269000000
Ambrosia_psilostachya	-9951186.80811000000	4967978.94173000000
Ambrosia_psilostachya	-10012502.87430000000	4946434.02549000000
Ambrosia_psilostachya	-9977646.24075000000	4966876.58918000000
Ambrosia_psilostachya	-10014503.99980000000	4924434.05619000000
Ambrosia_psilostachya	-9946016.49430000000	4920995.31473000000
Ambrosia_psilostachya	-10026564.78480000000	4968451.85488000000
Ambrosia_psilostachya	-9883519.62896000000	4947995.76159000000
Ambrosia_psilostachya	-9782261.52324000000	4987830.07848000000
Ambrosia_psilostachya	-9796734.46527000000	4944012.05897000000
Ambrosia_psilostachya	-9756574.94571000000	4952313.50316000000
Ambrosia_psilostachya	-9762578.32207000000	4904830.96003000000
Ambrosia_psilostachya	-9642277.29812000000	4943023.96131000000
Ambrosia_psilostachya	-9621522.13438000000	4983892.54394000000
Ambrosia_psilostachya	-9462556.74227000000	4917678.09019000000
Ambrosia_psilostachya	-9530114.50598000000	4985607.35796000000
Ambrosia_psilostachya	-9516567.25331000000	4905059.70719000000
Ambrosia_psilostachya	-9518072.43928000000	4974635.68072000000
Ambrosia_psilostachya	-9531339.30282000000	4944486.49277000000
Ambrosia_psilostachya	-9523070.42860000000	4984096.85800000000
Ambrosia_psilostachya	-9359053.40080000000	4923103.79848000000
Ambrosia_psilostachya	-9266218.16139000000	4937654.26226000000
Ambrosia_psilostachya	-9226309.50616000000	4970494.55026000000
Ambrosia_psilostachya	-9086961.12563000000	4942017.98655000000
Ambrosia_psilostachya	-8704033.13061000000	4935415.59558000000
Ambrosia_psilostachya	-8696681.35849000000	4995188.00939000000
Ambrosia_psilostachya	-8602775.60380000000	4932311.57122000000
Ambrosia_psilostachya	-8645334.73716000000	4965477.74293000000
Ambrosia_psilostachya	-8618134.28989000000	4904759.47479000000
Ambrosia_psilostachya	-8593882.07741000000	4964463.83139000000
Ambrosia_psilostachya	-8676394.63563000000	4906521.58170000000
Ambrosia_psilostachya	-8534398.18914000000	4931598.18532000000
Ambrosia_psilostachya	-8459089.20011000000	4993093.27338000000
Ambrosia_psilostachya	-8469237.24113000000	4941942.48431000000
Ambrosia_psilostachya	-8321946.11001000000	4954401.25097000000
Ambrosia_psilostachya	-8318950.59695000000	4991908.51968000000
Ambrosia_psilostachya	-8320334.69264000000	4988094.88724000000
Ambrosia_psilostachya	-8299363.88206000000	4956008.16946000000
Ambrosia_psilostachya	-8327588.53119000000	4926522.16391000000
Ambrosia_psilostachya	-8252459.00664000000	4924061.99340000000
Ambrosia_psilostachya	-7976349.04276000000	4989191.12682000000
Ambrosia_psilostachya	-7728951.46616000000	4910599.45747000000
Ambrosia_psilostachya	-7601662.32688000000	4972331.63982000000
Ambrosia_psilostachya	-7146348.58767000000	4977980.07946000000
Ambrosia_psilostachya	-7137258.03629000000	4957982.95336000000
Ambrosia_psilostachya	-7011097.40054000000	4933026.20134000000
Ambrosia_psilostachya	-7000079.63220000000	4910280.45027000000
Ambrosia_psilostachya	-11885289.03080000000	5022281.08334000000
Ambrosia_psilostachya	-11900675.69790000000	5015692.74997000000
Ambrosia_psilostachya	-11696479.85330000000	5080610.36531000000
Ambrosia_psilostachya	-11350026.56680000000	5014648.54968000000
Ambrosia_psilostachya	-11263487.05720000000	5049891.99563000000
Ambrosia_psilostachya	-11263487.05720000000	5049891.99563000000
Ambrosia_psilostachya	-11260628.16870000000	5053835.56051000000
Ambrosia_psilostachya	-10088904.08810000000	5073309.37535000000
Ambrosia_psilostachya	-10080250.71600000000	5000132.13056000000
Ambrosia_psilostachya	-9982164.21082000000	5058914.32336000000
Ambrosia_psilostachya	-9984496.76664000000	5027973.18991000000
Ambrosia_psilostachya	-9987908.52151000000	5018384.34567000000
Ambrosia_psilostachya	-10017977.50590000000	5023219.25766000000
Ambrosia_psilostachya	-10007074.55620000000	5066827.31301000000
Ambrosia_psilostachya	-9984496.76664000000	5028776.02050000000
Ambrosia_psilostachya	-9569362.61614000000	5013909.54257000000
Ambrosia_psilostachya	-9463586.63682000000	5058457.46597000000
Ambrosia_psilostachya	-9470664.48440000000	5058924.25867000000
Ambrosia_psilostachya	-9497626.99650000000	5051916.27621000000
Ambrosia_psilostachya	-9511096.48122000000	5000751.04754000000
Ambrosia_psilostachya	-9510346.78282000000	5062303.10679000000
Ambrosia_psilostachya	-9279801.49993000000	5003168.39695000000
Ambrosia_psilostachya	-9322031.61507000000	5044073.63862000000
Ambrosia_psilostachya	-8885321.20257000000	5058417.53563000000
Ambrosia_psilostachya	-8827641.70424000000	5058331.17368000000
Ambrosia_psilostachya	-8790879.46660000000	5079973.22047000000
Ambrosia_psilostachya	-8855019.68626000000	5087107.89601000000
Ambrosia_psilostachya	-8724930.12919000000	5030687.42594000000
Ambrosia_psilostachya	-8694587.12377000000	5081418.16187000000
Ambrosia_psilostachya	-8743546.19210000000	5083438.52839000000
Ambrosia_psilostachya	-8773575.61710000000	5017199.49079000000
Ambrosia_psilostachya	-8661909.15038000000	5085471.93259000000
Ambrosia_psilostachya	-8627642.04795000000	5001654.25960000000
Ambrosia_psilostachya	-8678322.43151000000	5035366.65393000000
Ambrosia_psilostachya	-8619111.69591000000	5039453.05708000000
Ambrosia_psilostachya	-8520356.05835000000	4997036.56140000000
Ambrosia_psilostachya	-8566080.90656000000	4997304.42719000000
Ambrosia_psilostachya	-8458286.43426000000	5062188.68605000000
Ambrosia_psilostachya	-8340899.29598000000	5022271.73821000000
Ambrosia_psilostachya	-8278219.87861000000	5046901.77037000000
Ambrosia_psilostachya	-8254129.18415000000	4998466.60103000000
Ambrosia_psilostachya	-8232468.01424000000	5055423.62811000000
Ambrosia_psilostachya	-8279644.01610000000	5087359.83136000000
Ambrosia_psilostachya	-8215745.97701000000	5024686.95111000000
Ambrosia_psilostachya	-8266172.60165000000	5041205.54102000000
Ambrosia_psilostachya	-8185744.05059000000	5087698.86825000000
Ambrosia_psilostachya	-7495878.72515000000	5023038.92325000000
Ambrosia_psilostachya	-7352626.99216000000	5038991.09130000000
Ambrosia_psilostachya	-11691512.73960000000	5113650.11658000000
Ambrosia_psilostachya	-11267575.18090000000	5129825.83827000000
Ambrosia_psilostachya	-11285035.33810000000	5104190.07702000000
Ambrosia_psilostachya	-11285218.66210000000	5090975.92821000000
Ambrosia_psilostachya	-10237676.76600000000	5154430.46510000000
Ambrosia_psilostachya	-10284221.74760000000	5092172.12490000000
Ambrosia_psilostachya	-10312652.39500000000	5161371.35304000000
Ambrosia_psilostachya	-10163382.33020000000	5173450.49286000000
Ambrosia_psilostachya	-10183995.65910000000	5110643.81147000000
Ambrosia_psilostachya	-10107420.28770000000	5142755.41871000000
Ambrosia_psilostachya	-10088999.12710000000	5142744.44430000000
Ambrosia_psilostachya	-9647352.47646000000	5124699.22121000000
Ambrosia_psilostachya	-9598663.56972000000	5139501.07736000000
Ambrosia_psilostachya	-9594701.84306000000	5131073.35318000000
Ambrosia_psilostachya	-9552543.70668000000	5138798.61251000000
Ambrosia_psilostachya	-9467339.95313000000	5091474.45177000000
Ambrosia_psilostachya	-9464381.68377000000	5090852.21357000000
Ambrosia_psilostachya	-9496826.16037000000	5094953.63661000000
Ambrosia_psilostachya	-9550868.12594000000	5145653.70817000000
Ambrosia_psilostachya	-9482480.09779000000	5126439.32950000000
Ambrosia_psilostachya	-9428446.33356000000	5094852.15286000000
Ambrosia_psilostachya	-9418021.47341000000	5090643.55428000000
Ambrosia_psilostachya	-9288892.43725000000	5126092.58161000000
Ambrosia_psilostachya	-9287172.56931000000	5090784.81563000000
Ambrosia_psilostachya	-9357934.15995000000	5130120.09797000000
Ambrosia_psilostachya	-9183884.48873000000	5089308.31851000000
Ambrosia_psilostachya	-9247284.65862000000	5126660.39267000000
Ambrosia_psilostachya	-9091842.36655000000	5141742.38683000000
Ambrosia_psilostachya	-9075849.76560000000	5091539.34886000000
Ambrosia_psilostachya	-8979478.30402000000	5151399.95156000000
Ambrosia_psilostachya	-8876868.03956000000	5143390.52441000000
Ambrosia_psilostachya	-8917570.77688000000	5154241.29075000000
Ambrosia_psilostachya	-8946433.29681000000	5126678.73776000000
Ambrosia_psilostachya	-8899843.35261000000	5114495.38886000000
Ambrosia_psilostachya	-8814227.69913000000	5116601.93372000000
Ambrosia_psilostachya	-8866856.62312000000	5175337.84769000000
Ambrosia_psilostachya	-8687780.98156000000	5129969.21166000000
Ambrosia_psilostachya	-8761761.83695000000	5117549.38006000000
Ambrosia_psilostachya	-8660393.73686000000	5170824.35060000000
Ambrosia_psilostachya	-8610266.79860000000	5098898.61973000000
Ambrosia_psilostachya	-8490185.37743000000	5132230.78311000000
Ambrosia_psilostachya	-8321733.26127000000	5146427.20529000000
Ambrosia_psilostachya	-8327971.09929000000	5116227.81675000000
Ambrosia_psilostachya	-8257285.25038000000	5119647.67704000000
Ambrosia_psilostachya	-8209430.56402000000	5152051.83921000000
Ambrosia_psilostachya	-8254638.63171000000	5155827.11866000000
Ambrosia_psilostachya	-8163847.93659000000	5150932.07745000000
Ambrosia_psilostachya	-8034690.43698000000	5153904.99470000000
Ambrosia_psilostachya	-7169811.54238000000	5143680.84657000000
Ambrosia_psilostachya	-7117596.06210000000	5098947.48091000000
Ambrosia_psilostachya	-7051959.34023000000	5130257.59704000000
Ambrosia_psilostachya	-6920054.29731000000	5155694.19360000000
Ambrosia_psilostachya	-6879637.73829000000	5151608.49119000000
Ambrosia_psilostachya	-6827382.69863000000	5133236.80410000000
Ambrosia_psilostachya	-6796843.82607000000	5177996.63842000000
Ambrosia_psilostachya	-10446737.06290000000	5264352.49318000000
Ambrosia_psilostachya	-10371287.10750000000	5218957.93290000000
Ambrosia_psilostachya	-10170425.82870000000	5219611.68208000000
Ambrosia_psilostachya	-10192423.73570000000	5214706.31745000000
Ambrosia_psilostachya	-9986096.50917000000	5233468.39178000000
Ambrosia_psilostachya	-10032064.50280000000	5229831.19767000000
Ambrosia_psilostachya	-9886177.24707000000	5227392.96685000000
Ambrosia_psilostachya	-9888197.66978000000	5224987.79023000000
Ambrosia_psilostachya	-9566575.12750000000	5186336.16736000000
Ambrosia_psilostachya	-9564414.79969000000	5183134.67308000000
Ambrosia_psilostachya	-9506426.54526000000	5265220.17735000000
Ambrosia_psilostachya	-9511627.15576000000	5194177.94610000000
Ambrosia_psilostachya	-9417209.54136000000	5248914.66688000000
Ambrosia_psilostachya	-9391955.22237000000	5232654.85590000000
Ambrosia_psilostachya	-9279596.94901000000	5180188.96551000000
Ambrosia_psilostachya	-9308024.70176000000	5249701.86385000000
Ambrosia_psilostachya	-9302543.31618000000	5218721.39823000000
Ambrosia_psilostachya	-9231992.06563000000	5206058.85014000000
Ambrosia_psilostachya	-9220595.58864000000	5182690.82514000000
Ambrosia_psilostachya	-9069718.06249000000	5243573.46519000000
Ambrosia_psilostachya	-8996460.85421000000	5204941.44902000000
Ambrosia_psilostachya	-9047335.65763000000	5219940.91385000000
Ambrosia_psilostachya	-9066631.46638000000	5195992.96242000000
Ambrosia_psilostachya	-8982835.06171000000	5181491.61330000000
Ambrosia_psilostachya	-9019044.43296000000	5180408.36607000000
Ambrosia_psilostachya	-8912226.40182000000	5258122.79892000000
Ambrosia_psilostachya	-8962533.96240000000	5183558.88050000000
Ambrosia_psilostachya	-8793321.53435000000	5223070.94406000000
Ambrosia_psilostachya	-8856586.14102000000	5261208.35028000000
Ambrosia_psilostachya	-8862537.89722000000	5217946.18437000000
Ambrosia_psilostachya	-8657947.42371000000	5209971.92485000000
Ambrosia_psilostachya	-8490893.00781000000	5211152.61126000000
Ambrosia_psilostachya	-8478442.41821000000	5269891.99479000000
Ambrosia_psilostachya	-8395268.35004000000	5181980.31827000000
Ambrosia_psilostachya	-8444963.60869000000	5227274.71467000000
Ambrosia_psilostachya	-8300697.32245000000	5192128.08516000000
Ambrosia_psilostachya	-8382050.69451000000	5250043.58662000000
Ambrosia_psilostachya	-8218398.86728000000	5180642.64963000000
Ambrosia_psilostachya	-8245480.15399000000	5222261.07213000000
Ambrosia_psilostachya	-8117289.44691000000	5182527.16379000000
Ambrosia_psilostachya	-8163370.71544000000	5181625.98218000000
Ambrosia_psilostachya	-8199468.74153000000	5232787.90709000000
Ambrosia_psilostachya	-8152716.70038000000	5223187.04137000000
Ambrosia_psilostachya	-8027429.84439000000	5183463.04202000000
Ambrosia_psilostachya	-8052609.38652000000	5209228.27127000000
Ambrosia_psilostachya	-11431536.24660000000	5290256.58953000000
Ambrosia_psilostachya	-11418373.58830000000	5275902.70475000000
Ambrosia_psilostachya	-11418373.58830000000	5275902.70475000000
Ambrosia_psilostachya	-11338976.95800000000	5348626.01942000000
Ambrosia_psilostachya	-11264414.29030000000	5299599.32755000000
Ambrosia_psilostachya	-10328470.35570000000	5296031.07547000000
Ambrosia_psilostachya	-10349681.89960000000	5288217.34102000000
Ambrosia_psilostachya	-10297439.98210000000	5290240.32509000000
Ambrosia_psilostachya	-10160680.71440000000	5308372.70607000000
Ambrosia_psilostachya	-10187032.08240000000	5293727.77623000000
Ambrosia_psilostachya	-10167038.58130000000	5345705.37930000000
Ambrosia_psilostachya	-9988200.87494000000	5280238.43070000000
Ambrosia_psilostachya	-9905674.22972000000	5342169.83372000000
Ambrosia_psilostachya	-9882510.76842000000	5339257.83042000000
Ambrosia_psilostachya	-9749835.37903000000	5279740.04644000000
Ambrosia_psilostachya	-9806747.81144000000	5301963.89723000000
Ambrosia_psilostachya	-9664162.31621000000	5280132.98687000000
Ambrosia_psilostachya	-9671480.80057000000	5295475.68283000000
Ambrosia_psilostachya	-9676223.10124000000	5279482.81930000000
Ambrosia_psilostachya	-9597663.97186000000	5288026.17394000000
Ambrosia_psilostachya	-9627298.76798000000	5356528.30396000000
Ambrosia_psilostachya	-9598144.08759000000	5310137.18100000000
Ambrosia_psilostachya	-9565331.41935000000	5312231.94371000000
Ambrosia_psilostachya	-9594526.23803000000	5280720.46930000000
Ambrosia_psilostachya	-9580518.35986000000	5274233.83835000000
Ambrosia_psilostachya	-9462385.96155000000	5352597.62253000000
Ambrosia_psilostachya	-9503313.89785000000	5279887.53633000000
Ambrosia_psilostachya	-9524556.31732000000	5307451.70352000000
Ambrosia_psilostachya	-9506803.42067000000	5311559.98303000000
Ambrosia_psilostachya	-9523803.72433000000	5333077.18974000000
Ambrosia_psilostachya	-9547801.79195000000	5356741.86053000000
Ambrosia_psilostachya	-9419887.03564000000	5279636.46246000000
Ambrosia_psilostachya	-9423230.28525000000	5310910.40976000000
Ambrosia_psilostachya	-9383502.05935000000	5352171.18020000000
Ambrosia_psilostachya	-9310398.26426000000	5349664.66491000000
Ambrosia_psilostachya	-9354468.37276000000	5293752.20004000000
Ambrosia_psilostachya	-9308131.80154000000	5301738.50427000000
Ambrosia_psilostachya	-9235042.47938000000	5306398.18280000000
Ambrosia_psilostachya	-9095527.17759000000	5271196.88894000000
Ambrosia_psilostachya	-8942364.85632000000	5322519.21014000000
Ambrosia_psilostachya	-8947767.12315000000	5282565.01728000000
Ambrosia_psilostachya	-8797890.73864000000	5326141.64988000000
Ambrosia_psilostachya	-8867693.64160000000	5310200.73624000000
Ambrosia_psilostachya	-8737649.33659000000	5332939.04710000000
Ambrosia_psilostachya	-8709000.24432000000	5299172.00142000000
Ambrosia_psilostachya	-8636741.66904000000	5274887.98998000000
Ambrosia_psilostachya	-8663564.85495000000	5313169.73774000000
Ambrosia_psilostachya	-8553182.62061000000	5357127.39523000000
Ambrosia_psilostachya	-8523790.96992000000	5333561.45057000000
Ambrosia_psilostachya	-8452602.42749000000	5329063.09659000000
Ambrosia_psilostachya	-8315894.39403000000	5272300.66127000000
Ambrosia_psilostachya	-8202070.97651000000	5270908.43885000000
Ambrosia_psilostachya	-8258272.30503000000	5336321.25619000000
Ambrosia_psilostachya	-8154877.60711000000	5298405.43591000000
Ambrosia_psilostachya	-11259640.14920000000	5417532.90442000000
Ambrosia_psilostachya	-10538425.46640000000	5381430.89575000000
Ambrosia_psilostachya	-10322952.78780000000	5383190.39495000000
Ambrosia_psilostachya	-9971664.09137000000	5410801.25372000000
Ambrosia_psilostachya	-9973500.22528000000	5361659.41629000000
Ambrosia_psilostachya	-9775545.11327000000	5411323.14997000000
Ambrosia_psilostachya	-9681528.88179000000	5409230.44124000000
Ambrosia_psilostachya	-9603038.25767000000	5399105.24270000000
Ambrosia_psilostachya	-9648628.02509000000	5441934.02968000000
Ambrosia_psilostachya	-9616890.79293000000	5409192.64637000000
Ambrosia_psilostachya	-9558934.37897000000	5417261.19778000000
Ambrosia_psilostachya	-9629070.25608000000	5375161.51071000000
Ambrosia_psilostachya	-9645907.11199000000	5381941.63728000000
Ambrosia_psilostachya	-9542495.04654000000	5421529.36398000000
Ambrosia_psilostachya	-9541075.73336000000	5398685.96125000000
Ambrosia_psilostachya	-9477996.86278000000	5399015.41229000000
Ambrosia_psilostachya	-9473629.89374000000	5438688.85358000000
Ambrosia_psilostachya	-9428511.94423000000	5398556.67659000000
Ambrosia_psilostachya	-9307313.59788000000	5387497.84418000000
Ambrosia_psilostachya	-9301235.92709000000	5425960.23204000000
Ambrosia_psilostachya	-9202860.44547000000	5408510.20481000000
Ambrosia_psilostachya	-9033656.79767000000	5402916.47377000000
Ambrosia_psilostachya	-8921336.63640000000	5408977.66047000000
Ambrosia_psilostachya	-8817673.70663000000	5404428.17971000000
Ambrosia_psilostachya	-8726427.59626000000	5421732.52278000000
Ambrosia_psilostachya	-8505754.78956000000	5400204.95905000000
Ambrosia_psilostachya	-8344536.82875000000	5372605.29372000000
Ambrosia_psilostachya	-11391036.13050000000	5496189.58546000000
Ambrosia_psilostachya	-11391036.13050000000	5496189.58546000000
Ambrosia_psilostachya	-11390205.38360000000	5495835.06014000000
Ambrosia_psilostachya	-11371178.86810000000	5479396.84614000000
Ambrosia_psilostachya	-11250060.99130000000	5470657.18672000000
Ambrosia_psilostachya	-10513326.10440000000	5482698.33653000000
Ambrosia_psilostachya	-10413124.52340000000	5467827.05248000000
Ambrosia_psilostachya	-10291491.98880000000	5475852.44860000000
Ambrosia_psilostachya	-10133828.58260000000	5470703.19159000000
Ambrosia_psilostachya	-9984132.04850000000	5475150.57293000000
Ambrosia_psilostachya	-9985101.73562000000	5514437.71114000000
Ambrosia_psilostachya	-9891720.86630000000	5512834.02178000000
Ambrosia_psilostachya	-9876897.19663000000	5462686.68421000000
Ambrosia_psilostachya	-9797718.62533000000	5464627.86484000000
Ambrosia_psilostachya	-9729744.04090000000	5512950.88948000000
Ambrosia_psilostachya	-9710136.09902000000	5465331.24217000000
Ambrosia_psilostachya	-9675065.26588000000	5475100.17229000000
Ambrosia_psilostachya	-9594327.47629000000	5470158.11428000000
Ambrosia_psilostachya	-9570715.35379000000	5478814.60505000000
Ambrosia_psilostachya	-9646569.00787000000	5466785.76184000000
Ambrosia_psilostachya	-9633076.36644000000	5511313.60548000000
Ambrosia_psilostachya	-9587023.46488000000	5451546.11278000000
Ambrosia_psilostachya	-9575986.39928000000	5504172.41902000000
Ambrosia_psilostachya	-9555229.30581000000	5519609.63129000000
Ambrosia_psilostachya	-9538575.77384000000	5451622.97448000000
Ambrosia_psilostachya	-9500331.50693000000	5510980.48210000000
Ambrosia_psilostachya	-9538575.77384000000	5452868.03589000000
Ambrosia_psilostachya	-9524761.35066000000	5467001.26269000000
Ambrosia_psilostachya	-9411813.06370000000	5510978.53344000000
Ambrosia_psilostachya	-9428911.39743000000	5477335.61183000000
Ambrosia_psilostachya	-9450753.96155000000	5446364.13815000000
Ambrosia_psilostachya	-9337931.01027000000	5511595.11361000000
Ambrosia_psilostachya	-9266113.95621000000	5451007.52854000000
Ambrosia_psilostachya	-9299074.63441000000	5475729.71170000000
Ambrosia_psilostachya	-6209764.79895000000	5187447.65888000000
Ambrosia_psilostachya	-7175678.49786000000	5187935.58916000000
Ambrosia_psilostachya	-7239340.68160000000	5304827.71628000000
Ambrosia_psilostachya	-7473764.55215000000	5272627.14607000000
